# Supplementary material for: Human resident liver myeloid cells protect against metabolic stress in obesity
Source: Nat Metab. 2023 Jul 6;5(7):1188–203. doi: 10.1038/s42255-023-00834-7 (PMC10365994; doi:10.1038/s42255-023-00834-7)
Supplement: Supplementary file 3 — This file contains Supplementary Tables 1–10 along with an information page. [file 42255_2023_834_MOESM3_ESM.xlsx]

## Sheet: Information
Information Supplementary Tables 1-10
Supplementary Table 1: Human liver non-parenchymal cell type specific genes. This tables provides the differentially expressed genes (displayed as mean log2RPKM and ordered by adjusted P-value) for each of the identified clusters of human NPCs from the Smart-seq2 dataset. Adjusted P-values were calculated by Kruskal-Wallis test with Benjamini-Hochberg correction.
Supplementary Table 2: Differentially expressed genes in human liver myeloid cells. This tables provides the differentially expressed genes (displayed as mean log2RPKM and ordered by adjusted P-value) for each of the four identified human liver myeloid cell clusters (including both LM2 subclusters) from the Smart-seq2 dataset (Figure 1d). Adjusted P-values were calculated by Kruskal-Wallis test w…
Supplementary Table 3: Differentially expressed genes in human liver myeloid cell population 1-4 (LM1-LM4). This tables provides the differentially expressed genes (displayed as mean log2RPKM and ordered by adjusted P-value) for each of the human liver myeloid cell cluster 1-4 from the Smart-seq2 dataset. Adjusted P-values were calculated by Kruskal-Wallis test with Benjamini-Hochberg correction.
Supplementary Table 4: Significantly gene ontology biological processes (BP) in human LM1-LM4. This tables provides the enriched gene ontology (GO) biological processes (displayed as GO ID, GO term, genes and ordered by adjusted P-value) for each of the human liver myeloid cell cluster 1-4 from the Smart-seq2 dataset. Adjusted P-values were calculated each cell cluster by conditional hypergeometr…
Supplementary Table 5: Murine liver non-parenchymal cell type specific genes. This tables provides the differentially expressed genes (displayed as mean log2RPKM and ordered by adjusted P-value) for each of the identified clusters of murine NPCs from the Smart-seq2 dataset. Adjusted p-values were calculated by Kruskal-Wallis test with Benjamini-Hochberg correction.
Supplementary Table 6: Differentially expressed genes in murine liver myeloid cells. This tables provides the differentially expressed genes (displayed as mean log2RPKM and ordered by adjusted P-value) for each of the four identified murine liver myeloid cell clusters from the Smart-seq2 dataset (Figure 2d). Adjusted p-values were calculated by Kruskal-Wallis test with Benjamini-Hochberg correcti…
Supplementary Table 7: Differentially expressed genes in the murine LM cluster KC1, MoMac1 and MoMac2. This tables provides the differentially expressed genes (displayed as mean log2RPKM and ordered by adjusted P-value) for the murine liver myeloid cell cluster KC1, MoMac1 and MoMac2 from the Smart-seq2 dataset. Adjusted p-values were calculated by Kruskal-Wallis test with Benjamini-Hochberg corr…
Supplementary Table 8: Differentially expressed genes in the lean compared to obese condition for each human liver myeloid population. Differentially expressed genes (displayed as mean log2RPKM and ordered by adjusted P-value) in lean compared to obese conditions in each human myeloid cell population. Adjusted P-values were calculated by one-way AVOVA with Tukey’s Honestly Significant Difference …
Supplementary Table 9: Over-represented gene ontology biological processes (BP) in the human LM1-LM4 with obesity. This tables provides the enriched gene ontology (GO) biological processes enriched in the obese condition compared to lean (displayed as GO ID, GO term, genes and ordered by adjusted P-value) for each of the human liver myeloid cell cluster 1-4 from the Smart-seq2 dataset. Adjusted P…
Supplementary Table 10: Over-represented gene ontology molecular function (MF) in the human LM1-LM4 with obesity. This tables provides the enriched gene ontology (GO) molecular functions in the obese condition compared to lean (displayed as GO ID, GO term, genes and ordered by adjusted P-value) for each of the human liver myeloid cell cluster 1-4 from the Smart-seq2 dataset. Adjusted P-values wer…

## Sheet: Supp_Table1
Gene name	B cells	T cells	Endothelial cells	cDC1s	Myeloid cells 1	Myeloid cells 2	Proliferating cells	Resident NK cells	Circulating NK and NKT cells	Mast cells	Adjusted p-value	Significant cluster
MIR378I	4.64347043883024	0.049661956309023	0.0	0.0	0.0615022264275104	0.0	0.0	0.0	0.0590703834387673	0.0	7.81845925700096E-116	B cells
POU2AF1	5.42515614381566	0.0807923133837283	0.170748414339816	0.0	0.0402558438904829	0.037477443699601	0.0522260580611844	0.0492907228418803	0.126733671189124	0.0	4.77366439798081E-106	B cells
FCMR	9.45850186821854	5.21631097702353	2.37201738610958	0.523426267757567	1.86513999345314	0.889689235359333	3.53162592995212	6.84488091519469	5.62825606154571	1.03527961109795	9.19966518188814E-106	B cells
FCRL1	6.21006438440319	0.167524495847692	0.0	0.0	0.086860513429609	0.110063730675649	0.485435365989788	0.116814492950798	0.109748725362655	0.0	5.15485237766772E-99	B cells
FCRL2	4.68730739927137	0.114510426620322	0.0	0.0	0.00608822686652282	0.0386980490917921	0.0	0.0631895747542552	0.131116738161656	0.197140983441288	3.93996721702706E-89	B cells
FAM129C	5.11453760715483	0.23519513779158	0.0	0.0	0.0766370137759815	0.0569217682304579	0.0361420955745811	0.0945917376295668	0.141605893511691	0.31257110299596	2.41153539388703E-85	B cells
CD52	11.741214222045	8.24704086858921	2.57761596886136	8.18785258834271	6.17943014659298	9.99903930542437	7.69728368072906	2.83976418079583	8.60012264662388	2.78569700775119	5.65904926398227E-85	B cells
MS4A1	9.98690354003965	1.49621064343839	0.150937449316196	0.0882408781664924	0.158523403982681	0.194531254643228	0.396875437881356	0.49781315068306	0.678089360638605	0.589375684232555	4.28408012307893E-74	B cells
VPREB3	7.41864441082589	0.366185845263084	0.0	0.556253645754055	0.102262711448402	0.182735204140458	0.112500595106077	0.134662985205066	0.271078877292886	0.316832372862016	9.90671549323885E-73	B cells
CD19	5.99372438808093	0.228521389579333	0.0	0.266508849657443	0.124506122429356	0.140156712657567	0.0	0.21252412246353	0.0917824367179285	0.0	1.09058587203033E-71	B cells
LINC00926	4.27550036652528	0.0870271079030001	0.53713765140524	0.0656142949557149	0.0432330777416728	0.111690739004963	0.280281012840098	0.103239882591537	0.0675332091935518	0.149389209665185	6.11497728501067E-70	B cells
CD79A	11.4901830404276	1.10972037174696	0.946470587978215	0.616824710048893	0.314550520715303	0.322221393366514	0.630196349815238	0.804435230465502	0.869234639238815	0.474364830681845	3.65496686478933E-69	B cells
IGLL5	6.26658696680192	0.389937059860915	0.0	0.473847155284971	0.0936319242946362	0.097483443986475	0.17239310336422	0.273242371135165	0.233662021724812	0.24113488688087	1.06440742567379E-68	B cells
CD22	6.4594527379019	0.194461694450089	2.0036869881278	0.237309023666241	0.429910591110523	0.404154513624784	0.287471750402949	0.253442406020618	0.186227195290256	3.15995008983927	7.4951375718265E-67	B cells
FCRLA	4.95765473686519	0.211428117050621	0.225025388654856	0.0	0.0140980647221336	0.0591906147464511	0.0527910227201695	0.173902959767072	0.185832816633421	0.0	8.87213308403218E-67	B cells
RALGPS2	5.14976005175337	0.243671069770741	0.0	0.458097104207952	0.281337547214293	0.277327521130643	0.63824062657333	0.300226147870237	0.21291403592617	0.0	1.37114893930954E-64	B cells
MTRNR2L1	8.16372077904949	6.83840065142103	3.71593993038585	4.7542869910023	3.3795554973816	3.65190425449685	4.5514959286779	5.59215288796493	6.1859810346925	2.74305830241307	8.72253625374676E-60	B cells
BLK	4.28834076623166	0.335887885131443	0.0	0.0	0.0463349105854638	0.0154241705825289	0.0	0.165080486857532	0.277581288285426	0.0	3.1136884160114E-58	B cells
BANK1	7.55864609031797	0.430514821879052	0.0	0.411551952300047	0.745795143371261	0.305284356177133	0.822962735004326	1.0861291905101	0.251062565056238	0.224019170744991	2.14739192959819E-56	B cells
FCRL5	3.6124653171336	0.117637797963755	0.0	0.0	0.0338069177088169	0.0703342730335572	0.0930427389888386	0.0686200923997182	0.0642750161559179	0.050733963043478	9.87215760872199E-55	B cells
BCL11A	4.79869184221173	0.310808128546173	0.0	2.10629453112004	1.41540358005557	0.864125028583487	1.15556850369628	0.13925213244684	0.302049400342404	0.572526837354562	6.16967610326454E-53	B cells
MTRNR2L6	8.85159911491782	7.13987331553492	2.52486895533951	5.05796704141984	2.8669838087194	3.2836416126737	4.62127408246714	5.33193709184116	6.54326607665408	2.9158971494124	1.53349487350125E-52	B cells
LTB	9.42755619618834	5.66591127481544	2.09138464477071	3.23902150667327	1.83655432644465	2.26820083483241	2.52917026624979	3.05189378776839	2.25525065864066	0.870537365253564	6.62477039709259E-52	B cells
TCL1A	7.40543260043185	0.822470006276523	0.521072104697615	0.263130170026337	0.146507684635	0.110381949277733	0.369338194948156	0.477119533283943	0.428348081222983	0.610808826969178	2.27799314109171E-49	B cells
FCER2	5.9820776675434	0.34069743133538	0.0	0.0	0.192593702586766	0.72631250058752	0.10875196467133	0.136620048457128	0.218327489963211	0.179519659179789	2.82339424662769E-49	B cells
CD79B	9.17699056137758	1.21139558957177	1.63165772607462	0.30086194076005	0.405223353290058	1.17567089173751	1.72376148243964	1.6320441922579	1.22024401142704	1.80474793045505	4.13753780593686E-46	B cells
CLEC17A	3.11641317974432	0.0602293655920496	0.0	0.0	0.341803998700929	0.0707993209663126	0.224154649811969	0.0473186165977841	0.0399018979176201	0.0	1.33647587530919E-44	B cells
SNX2	5.75252402196703	1.28181096949749	1.54389346356029	1.5192216654224	2.81941164401947	2.64606707832311	2.52949694848061	1.32586514869467	1.16664955183619	0.897608942120519	8.31305506006782E-40	B cells
CD37	10.7444889612518	5.93657770401772	1.36650128224839	7.36148367710458	6.7763991211871	7.89161033794586	5.05596677492874	6.65799428596301	6.19843982205172	6.37166151899885	8.61246814244632E-40	B cells
P2RX5	4.89325559104596	0.609861637775309	0.0	0.0	0.228412495662122	0.141041382292455	0.342942916356408	0.901015738827023	0.276898321153673	0.21650682895408	4.19822193207471E-38	B cells
CXCR5	3.96494916740026	0.156216900481697	0.25093592044926	0.138619401899891	0.055548085491336	0.0809038207111866	0.165584929992031	0.183417718994185	0.110609722427492	0.0	2.64021339218937E-36	B cells
HVCN1	6.6504361291984	0.783765504298776	0.950399831327656	2.64404589193496	2.51493531619557	2.42327830063772	1.76355610115223	1.47156604064642	0.735900882837426	0.406245681285944	5.71814535015758E-36	B cells
EBF1	4.16774462762358	2.8901328341524	1.47346412476563	1.96122737693969	1.71164225619663	1.76901592489134	1.90497279193806	2.58859024605993	2.95384948707959	1.36997265513352	9.53860607746246E-33	B cells
BACH2	3.24118275038488	0.333553115939289	0.0831643585223093	0.0423691929247494	0.282828756979737	0.12215830544632	0.709987599767296	0.163939094196104	0.439821114966585	0.108755987392039	2.82145240020106E-32	B cells
SPIB	4.71838477707458	0.345423048899636	0.105482997166884	0.744905161229668	1.43771351875492	0.347335414411986	0.779810913377685	0.178797396896883	0.209172983167723	0.220672044673805	2.67407899689043E-30	B cells
CCR7	4.17505714915532	0.728656024094933	0.0	0.168366361475135	0.380962692525022	0.135117996361274	0.0778544292772636	0.205769322796576	0.197509203773698	0.25757204888639	1.34416996908405E-23	B cells
IL32	3.93082506828943	9.37172309898429	5.03046434014108	1.2051542877619	1.34641347015082	1.2355206165239	3.23982296363996	6.83628513518746	7.93293154000084	1.33208468145397	1.95896554498528E-144	T cells
CD3E	1.53826716460639	6.82060780251901	1.28113596655135	0.932546268504338	0.426850671561861	0.390868326886846	1.92952021784878	4.77191361492851	4.60830939748244	0.280499346873393	1.98334104670896E-120	T cells
CD3D	2.87463400304386	7.97906959969543	2.80016248419847	0.484317948052004	0.508327170485442	0.532206359113389	1.0579931232854	2.07789987674559	4.55058166674735	1.31361799747082	2.8311138419363E-114	T cells
CD2	1.72871445952891	7.00987143417133	2.27982564793844	0.672256333020486	1.70499155789837	0.683861183674301	3.51768228266501	5.92110259160776	5.88156364826679	0.850548654890558	5.78837239520813E-106	T cells
CD3G	0.475619190890404	4.82868353388811	0.279716020318398	0.384280968051697	0.130321035804205	0.12773213133053	0.102868482142099	0.508442858213965	2.53230972999627	0.664960972891365	5.56820932686029E-102	T cells
COX7A1	0.0	0.0433000849431759	6.08733583399819	0.0	0.0372607353860927	0.0408557247983917	0.0	0.0	0.0322934614527868	0.0	9.16441366819289E-84	Endothelial cells
C7	0.0414996232125203	0.0283628023874832	3.23246500739422	0.0	0.0101542352185716	0.0300341444275737	0.039554602079997	0.0	0.0	0.0	3.26927302085248E-72	Endothelial cells
CCL14	0.0	0.0520458456047796	3.51749210235558	0.0	0.0157528618671831	0.0	0.0	0.11334186964429	0.0	0.0	2.83645032887364E-65	Endothelial cells
NT5E	1.25723273155737	0.0625067620569419	3.45549104468274	0.0	0.0186779091881948	0.0471283749286704	0.0	0.00840444365124476	0.040819355476661	0.0	3.40286034466935E-61	Endothelial cells
SRPX	0.0	0.0286600036374469	3.4693925133355	0.0	0.0173476073541449	0.0	0.0	0.0245845409353613	0.0	0.0	5.40461133564209E-60	Endothelial cells
IL33	0.0	0.0732006541707749	7.24403275738189	0.10786571362814	0.0516174702396657	0.12285042976908	0.0205645872442803	0.116156975580989	0.121039250602322	0.0	1.25194180517549E-57	Endothelial cells
CTSL	0.106173891691163	0.280637818473276	7.11318318209627	1.49001996293713	2.20194884034691	3.42910230124991	1.144180131624	0.467309508078167	0.305683898639935	0.789099342030971	6.89205364989977E-57	Endothelial cells
TFPI2	0.0795614593394947	0.016549919980211	3.3469843577521	0.0	0.0166882777690197	0.0217874090880739	0.0	0.0260499199614793	0.0	0.0	2.8862226843637E-55	Endothelial cells
C11orf96	0.0449561793521188	0.0548824853442837	7.10450353328213	0.0	0.0226422488579606	0.227689133204823	0.0	0.215045031448228	0.0	0.0	2.88020330990707E-54	Endothelial cells
MYCT1	0.0	0.0253237138068128	4.11095060894709	0.0	0.0215101923450483	0.0	0.0	0.0378741422818241	0.0643055805509299	0.0	9.28127372988049E-54	Endothelial cells
NTN4	0.0229720787701382	0.0632433811549691	4.82387806806369	0.0	0.00579986526091795	0.137483591928111	0.0	0.0272801597551789	0.0956944853021837	0.0	1.58970552066155E-53	Endothelial cells
PLSCR4	0.0482367916613789	0.0243035032239426	3.84449813010373	0.0	0.0206245805281886	0.010738245505444	0.174695370513756	0.0734653410951366	0.0713497281592805	0.524332315782488	9.20586755509187E-53	Endothelial cells
ADGRL4	0.230336612424123	0.0991298334657148	4.3351259470851	0.0	0.0591043631325196	0.0613279978442478	0.0135197989268743	0.0	0.0821303521921306	0.0	6.74824567533555E-51	Endothelial cells
EXOC3L2	0.0454947426769637	0.087229848616188	4.78250268532988	0.325854263755168	0.0283017112830349	0.0617840543472259	0.0	0.0478630583446956	0.0195001936751307	0.0	1.93105118707313E-50	Endothelial cells
NUPR1	0.150954562288541	0.0320468126703387	4.74802456291447	0.176032609980585	0.0244701210235402	0.0472286727629457	0.0649975791961877	0.0470778628193239	0.020093894022408	0.0	4.60030876364818E-48	Endothelial cells
C1QTNF1	0.0	0.0897100937128515	6.42619770948594	0.0	0.072030501646133	0.0508175738818408	0.0408841096582799	0.0796001891817842	0.0647996538397953	0.0	9.94610806607409E-48	Endothelial cells
NPY1R	0.070593368569426	0.0370501077121737	3.41813115143947	0.0	0.0140274374552459	0.0148012557931369	0.0	0.058572009826826	0.0161504879087722	0.0	7.86164270688349E-47	Endothelial cells
A2M	0.391110841772221	2.0570866721274	8.61951476102737	1.03379271661256	3.86209887721652	0.466887517332852	1.28500945207297	1.27860533561515	2.17435087901734	2.27440736339307	2.38009756123428E-46	Endothelial cells
CDH5	0.0552233627259999	0.0691111774255942	6.08436438875012	0.0716894835379398	0.0626502063852579	0.0812728251634447	0.0	0.126287243123537	0.0337381508949341	0.0	2.49320533702649E-45	Endothelial cells
LINC02289	0.0	0.0306777088925325	3.17875947735485	0.0	0.00777491106711618	0.0232231160091609	0.0	0.0	0.0823847506732188	0.0	3.41123228610593E-45	Endothelial cells
TM4SF1	0.103856613254447	0.0686029667670889	5.00937623458936	0.0	0.0651238512721198	0.0577738510327084	0.0508800190737662	0.0790765735162545	0.0194985970262277	0.0	1.17597302312334E-43	Endothelial cells
ADIRF	0.0937641203321376	0.111733678835692	5.92478115733165	0.0	0.0953614217128753	0.0	0.0	0.0545867834525505	0.0334138183505923	2.21298815648023	1.26940417852772E-43	Endothelial cells
RAMP3	0.0	0.0667355097113556	6.7516823225787	0.0	0.0553492499942764	0.111909814740873	0.191004629363957	0.171640721396791	0.0120172816509812	0.0	1.7088220573737E-43	Endothelial cells
GNG11	0.468214949191148	0.220715932054135	8.02729934625441	0.462188201992598	0.116781259488835	0.299189164070523	0.061073113942368	0.202781278832526	0.0654161042709353	0.0	3.13034641869128E-43	Endothelial cells
CAV1	0.0	0.0336035343805498	4.30963395479759	0.0	0.0471808559737703	0.0101176158705984	0.258503278477789	0.0921781413654883	0.0932926989360811	0.0	2.38263875958607E-42	Endothelial cells
BMPER	0.0470930961543442	0.0309510788965967	3.23585444621586	0.0	0.02278771854555	0.0252537418502609	0.0	0.0777959817982739	0.0256726840566818	0.0	4.19743447254123E-41	Endothelial cells
MCAM	0.0	0.0669738252925469	3.4085722853826	0.0	0.0449005325835406	0.0470236487483179	0.0142793411501123	0.0242350535133416	0.0637590896137686	0.0	3.38429705664923E-40	Endothelial cells
ESAM	0.229806460264881	0.0520376399807541	4.76867067564001	0.0	0.0782039987782473	0.0393855403290123	0.0236612856944917	0.131673623598978	0.0551371871427836	0.0	7.52294734419768E-40	Endothelial cells
BCAM	0.0801630597185854	0.056697045479113	3.05113123472107	0.0	0.00587192054325874	0.00756105714248068	0.0	0.0514574455572346	0.0153825048544258	0.0	1.30143061130991E-39	Endothelial cells
AOC3	0.0	0.0166782929391271	3.76050001256622	0.0	0.0282968384008769	0.103743064225449	0.0	0.0663120971543887	0.0677845446008821	0.0	9.75849535500755E-39	Endothelial cells
CAVIN1	0.110374163487096	0.028885251152125	5.02504652952505	0.0	0.0610621092733861	0.0889279578501245	0.0785475282869655	0.061270943657313	0.0214080852305018	0.690044472407946	1.56860971021883E-38	Endothelial cells
NPR1	0.0920900207271353	0.0357616712639609	3.88801460807706	0.0	0.117844534678094	0.0443595187468797	0.0	0.0790818526319193	0.0642531558241944	0.0	2.9080822433117E-38	Endothelial cells
AFAP1L1	0.083614126948371	0.0442441357342154	4.01433232139473	0.0550439089495008	0.026892267041977	0.0798774784319567	0.0	0.140162093881687	0.0664178625417194	0.0	3.37010720476486E-35	Endothelial cells
ADM	0.219678111992854	0.143805288078382	6.01629161834414	0.444246588320588	1.25327901722827	2.18784419606544	0.539694023492873	0.419730157625817	0.33873932793519	0.392169346001961	1.11427606981481E-34	Endothelial cells
LRRC32	0.199720834099112	0.0780781859168303	4.12934009164267	0.368927991827883	0.0934405844872861	0.314612359989927	0.0784350529288644	0.0199181593026518	0.0524613625404584	0.0	1.30392849894899E-34	Endothelial cells
NPDC1	0.090387014615984	0.141787465194907	5.96357158001653	0.0	0.319976573672238	0.128734351393893	0.0	0.121589038601649	0.0452056218244975	0.611200284051751	2.77201720393419E-34	Endothelial cells
TFPI	0.0510778066666754	0.102016908002938	6.55252493429677	0.142101630221178	0.097159147040901	0.0724412573242891	0.218852274353829	0.157059651898884	0.0655968254878944	0.0	3.6624983395468E-34	Endothelial cells
CLEC3B	0.0307426090753223	0.0572057053394091	6.12546488652707	0.205340412846584	0.34841378365297	0.24107681762469	0.252917783899704	0.0928824466660732	0.015311209212189	0.0	1.35727768173037E-32	Endothelial cells
ADGRF5	0.109153291081207	0.0768676691268574	5.57103487357851	0.0	0.113351610840326	0.0478752878217429	0.013153630342607	0.0949559068922513	0.018158041054938	0.0	1.70558268221342E-32	Endothelial cells
RBP1	0.126658470532321	0.133938791879995	5.63016904323553	0.252043493447465	0.0693355412454816	0.0736095223720036	0.0477777627328989	0.179461330149715	0.139623823720642	0.0	7.10554041284123E-32	Endothelial cells
TCN2	0.0	0.0558306518423761	3.30013245829359	0.0	0.803555576530083	1.34717876645226	0.822258495009956	0.128994145143188	0.110851213132376	0.773602985083215	1.15983036827131E-31	Endothelial cells
NOSTRIN	0.210887800105811	0.161799012591796	4.93908009535968	0.0	0.141043199986443	0.0804807866160298	0.543143122840463	0.0873363870472649	0.110933769538073	0.0	1.61586961062617E-31	Endothelial cells
ARHGAP29	0.0679248103983197	0.0752744189783617	4.20894893297079	0.0929160059233136	0.038764789375357	0.13875914737418	0.0115220814987025	0.072772522178881	0.0837416485606189	0.0619583321764103	5.76750835449876E-31	Endothelial cells
FSTL1	0.0	0.049856947058763	3.22689349399519	0.0	0.0167716710335557	0.0341868539582201	0.0	0.0183319319650941	0.011997122765947	0.0	1.17603889569026E-30	Endothelial cells
COL4A1	0.0259596753609737	0.150620919003132	4.80883832208536	0.0	0.040044393401985	0.0383751115809643	0.0	0.202952106691155	0.0988230076434201	0.103975431498634	1.48647570923335E-30	Endothelial cells
IFI27	0.0	0.2777082003099	9.63904575214612	0.0	0.190701020484313	0.264327883898538	0.290172370979716	0.304046356769767	0.416237884525935	0.206553528496718	4.92760002569378E-30	Endothelial cells
TINAGL1	0.0384244837112035	0.156074794747691	5.62602337817728	0.12359082174727	0.0729149432007684	0.0483159862967317	0.0248823726740708	0.146837052885767	0.0969793499436511	0.0	8.95309090548744E-30	Endothelial cells
EFNB2	0.104156751443425	0.140531699101025	4.93416636827809	0.0	0.0415145203630189	0.0635079379430201	0.0353684435915864	0.109452010454665	0.158898383574121	0.0	4.40545392483595E-29	Endothelial cells
WWTR1	0.0544209730729152	0.13750743384571	4.85536296564858	0.0	0.0555535925504177	0.0298754949905109	0.0433132793885082	0.0712020801425353	0.0482249248482866	0.0	7.08893316299118E-29	Endothelial cells
CLDN5	0.27063238251072	0.0635237568049276	7.32637702553179	0.0	0.153483315515579	0.149983525868052	0.0	0.175777028738395	0.11953407640367	0.0	7.39845511652494E-29	Endothelial cells
MEG3	0.052684079721132	0.0602785374694772	5.94465932366907	0.0746025593452324	0.0755527127311194	0.140732533949839	0.199488358420594	0.126030249762752	0.0585349259430394	1.40242115338876	8.08903056315399E-29	Endothelial cells
MEIS2	0.192268375916315	0.261933350833969	4.88239426634888	0.0	0.106254022604063	0.0450666918125716	0.0812747778754825	0.106044179010175	0.24754189992454	1.28728471869313	3.1340786356458E-28	Endothelial cells
EGFL7	0.0430972228842079	0.128644339424588	6.61967657019288	0.0	0.189700545048775	0.209230793591309	0.0185058729993918	0.187331439407556	0.208663929128583	0.818285647158721	7.72555281239827E-28	Endothelial cells
S100A16	0.0745693168736998	0.12327474063093	4.66341809780971	0.228298432930995	0.0513093027906136	0.0919196246060554	0.170622422796757	0.0778647061348721	0.0201841910874131	0.0	1.33377387193756E-27	Endothelial cells
LYVE1	0.159061613051002	0.0628560899936851	5.72662863461411	0.0	0.83812453632262	0.135124595610186	0.0202162046358781	0.218431923027088	0.0969386941423807	1.17546388758539	4.58888169181246E-26	Endothelial cells
FXYD6	0.0504174564012229	0.0402240632235537	4.41730028392997	0.0	0.283291850943085	1.16728258667353	0.0276602479901648	0.086063366842905	0.0357567920833587	0.0	6.3598334554752E-26	Endothelial cells
SERPING1	1.30082687321713	0.704326615808653	7.81351008080273	0.32483502251681	2.61904712970621	1.12287793088723	1.20474546279166	0.62246596767157	0.742793315643323	0.292614256905212	7.81711214530387E-26	Endothelial cells
RBMS3	0.0322438970619823	0.124098524076106	3.9296375247331	0.0	0.0747612143407731	0.0859262430595704	0.352477268242078	0.180526234680345	0.172181021225682	0.0	9.3700987493327E-26	Endothelial cells
DIXDC1	0.1388573879799	0.0931580561238769	3.47035105367907	0.0	0.0166624028570526	0.101219978149962	0.0	0.0575658020594479	0.0291165158533048	0.0	8.45421888946796E-25	Endothelial cells
CRHBP	0.0491497593151801	0.178548080470026	7.70979883533538	0.0	0.384811060827845	0.116213190301722	0.376063567435336	0.319065623608383	0.0785206765691283	0.0	2.39058416291587E-24	Endothelial cells
FZD4	0.0448980597454544	0.139793941995999	4.75254756869261	0.0538328370491731	0.0667828869877009	0.0331847123365778	0.17438689141553	0.159877883363773	0.0867130592172274	0.0	2.73260740208903E-24	Endothelial cells
SEMA6B	0.0	0.0394438933787748	3.05060868542041	0.0	0.315167870205721	0.771993842821404	0.509592995432098	0.0192530674129172	0.0506941729800828	0.134244736432323	3.82174743459406E-24	Endothelial cells
MGP	0.0	0.0376072698076397	3.89866231089743	0.0	0.018805481779596	0.0550380334222962	0.0769058918334234	0.0729309026745122	0.0958816500711129	0.0	9.96185129813289E-24	Endothelial cells
CNN3	0.645893740993725	0.340188494868181	6.42032657149693	0.973800743195799	0.128110204114243	0.132019666864456	0.285665521600871	0.266708799447348	0.315448578078183	0.125920557544458	4.85484531810744E-23	Endothelial cells
RASIP1	0.0675315828237009	0.0741321651456866	4.18525094486188	0.0	0.111001407547447	0.0406839678774488	0.0509064738968386	0.22013595653356	0.116777095875595	0.0	7.99669492324288E-23	Endothelial cells
ROBO4	0.224565535431402	0.0643502273488696	5.67485539707619	0.331523138232733	0.610251192048918	0.130663907831812	0.0115895592845438	0.19556676359071	0.140480024356931	0.0	1.53333876814344E-22	Endothelial cells
BTNL9	0.190173828708163	0.062794841111286	3.09461018844229	0.255867679036003	0.0639816700950945	0.0248872254663146	0.0	0.00686625908311415	0.0607550716372176	0.0	1.6505386406561E-22	Endothelial cells
TSPAN18	0.0	0.0690916957148392	4.24178348834214	0.0	0.0749007449337336	0.0697374227312533	0.0	0.0896184720624068	0.0596596266253707	0.0	1.72758930175829E-22	Endothelial cells
ENG	0.692409595715235	0.803495638731912	8.08117867514382	1.22503734082942	2.68489145743029	1.8262489540313	1.82890304364349	1.40099836369904	1.14606637798203	1.85144589717423	2.35808666893992E-22	Endothelial cells
GRB10	0.198483998946362	0.0434675764362164	4.00111716979739	0.0	0.115826227657177	0.240696807405672	0.0188672913271536	0.134543291340302	0.034242804868848	0.0	3.40419976546569E-22	Endothelial cells
PPFIBP1	0.22347209221871	0.121072072579636	4.77792865167441	0.1237260038311	0.185918689853172	0.117375787714156	0.20730558924172	0.2358176616883	0.0983678122644206	0.26094200494122	4.57997007572764E-22	Endothelial cells
TRPM4	0.164757430676502	0.0746162702161973	3.17566078787401	0.382504864436951	0.788424259799173	0.248429397830066	0.586534399479553	0.017440754468232	0.0774202499693118	0.0	1.42362199723833E-21	Endothelial cells
OIT3	0.156927746853057	0.194766678559923	7.48506933471289	0.188490602496659	0.341059628208809	0.150129008260037	0.0638800437389676	0.490581386340352	0.192323598058871	0.0	1.48801586343038E-20	Endothelial cells
TGM2	0.101628078571176	0.158778123555376	6.45954192385701	1.40243803506672	0.846430164851815	0.858354572454314	0.482325423053636	0.455665967077031	0.249766650815181	0.141983935137571	1.89036553071882E-20	Endothelial cells
GNA11	0.0745514526592159	0.0509209966256389	3.56614364600208	0.0511734323605988	0.132630862541342	0.195791831534061	0.389620954053309	0.0388011920608456	0.0504649305289114	0.330516128465564	3.75669012215281E-20	Endothelial cells
PLTP	0.375017181151683	0.221441071175705	7.41811123831345	0.240294589970804	1.35004800469589	0.300231410078409	0.246143964320673	0.35530743893869	0.372489424957453	0.70647272312233	4.14528785065732E-20	Endothelial cells
TJP1	0.187726608821724	0.1913334578145	3.15536311622392	0.108914776512567	0.112528579135141	0.0679820235624315	0.00370326213970317	0.0846156980467629	0.137562925066842	0.109837785659903	4.32113509344149E-20	Endothelial cells
NOTCH4	0.307522549233351	0.162779561202955	5.8722977996042	0.250149776692732	0.727926368475666	0.396799212058576	0.208166196243419	0.41498089047433	0.191877007155341	0.19840199735383	2.02877945891051E-19	Endothelial cells
NR5A2	0.320087263700471	0.0945364855533722	3.89563558165831	0.125333237131321	0.0584373836450043	0.0774111105520546	0.0106240200378432	0.110399590068735	0.104952651489982	0.0	4.32479748859853E-19	Endothelial cells
LAMB2	0.0702480145328859	0.143532187967243	5.46314904791041	0.632934373556534	0.574278572303825	0.203106985540133	0.0	0.15394562267763	0.10624467775326	0.0	1.20286824517679E-18	Endothelial cells
SPARC	0.378325521502548	0.529775215696298	7.88634437180992	0.176908690072967	0.24578782824078	0.329535600251616	0.368292930022957	0.42263137207446	0.490713249228154	0.539667457822878	1.95886961827957E-18	Endothelial cells
KDR	0.361368768755044	0.21098150519777	5.11023243371553	0.211018735127332	0.0928661089814167	0.112958531503645	0.211936194147844	0.287200065980273	0.192286160409305	0.0	2.49094099383008E-18	Endothelial cells
SPRY4	0.128703017839882	0.0478881245277289	3.53129004290553	0.0	0.090236055271431	0.0138773137422973	0.133390857430014	0.105640298638838	0.152110436396325	0.0	2.64054539627812E-18	Endothelial cells
FLT1	0.447756067597923	0.195660546261943	5.34281605367451	0.47025900151423	0.808398043388367	0.801571281860823	0.230139153743524	0.274368552133584	0.175454036594769	0.150576567715481	2.71215754777098E-18	Endothelial cells
CLEC1B	0.0612055561606869	0.0479572649738583	3.80123418450569	0.0	0.285361387367316	0.51281596214431	0.192982909052022	0.118156231601085	0.0115261702794452	0.0	3.16379717503775E-18	Endothelial cells
FLRT2	0.0363147107633259	0.0768774118235708	3.32599755077406	0.0	0.0112907098810142	0.0333097875370669	0.0167848774312775	0.0935924721517404	0.0461057560323599	0.0	6.40865171213792E-18	Endothelial cells
GPX3	0.0697154414237003	0.182872783707347	7.42205141342417	1.15550865091141	1.08349235223216	0.763916691377366	0.904354054902652	0.346676831664703	0.223343577213895	0.223269963768351	7.44193593230442E-18	Endothelial cells
IGFBP4	1.48716812181967	0.694031949222612	9.72735970088007	0.189257872896407	0.476924800013369	0.339322066727601	0.676719310888915	0.630723143094999	0.349307040299981	0.594509217749243	9.70983627293035E-18	Endothelial cells
FAM167B	0.0	0.176750666836686	3.29948639980716	0.0	0.0884752324890158	0.0	0.0	0.113463229649917	0.0222414304001348	0.0	1.01974468352648E-17	Endothelial cells
FILIP1	0.0501395898862466	0.148839448023665	3.54159025927603	0.11268829827029	0.0510509575118202	0.104879442273168	0.109602273356872	0.0865431793414099	0.0414874666862733	0.0	1.06618101715042E-17	Endothelial cells
MAGI1	0.0961973865084626	0.243118661256114	4.280833606656	0.330415959585105	0.0656527757401625	0.0538290386100873	0.168166843725031	0.312853858240394	0.230365408303305	0.0	1.81016853485639E-17	Endothelial cells
FHL1	0.287444523872937	0.159165853081048	3.43953948548717	0.0	0.250122711289842	0.144026994325043	0.314164086413862	0.1512525880908	0.0154236803274711	0.403412212311453	2.25941558562397E-17	Endothelial cells
SMTN	0.107055467903246	0.173754038221763	5.35860759773231	0.0	0.398017296731387	0.227386489556616	0.686952200071405	0.308819764188958	0.164915438373328	0.356889860927125	2.93705141602234E-17	Endothelial cells
CLEC4G	0.171673964558069	0.141315211846408	6.99131990338961	0.142341598219008	0.337719438426861	0.415141745712402	0.128530121651387	0.291971303659806	0.103817688537726	0.245413275360288	3.09356647652653E-17	Endothelial cells
MID1	0.140531348599168	0.0994750254832499	3.15082747660736	0.0	0.037404954094591	0.105367011429522	0.210558932766527	0.272883775432563	0.132229296526435	0.0	4.758227429768E-17	Endothelial cells
SPARCL1	0.100954554336399	0.0591794137685183	3.76599140587263	0.0	0.0335339801194236	0.0214661741363432	0.0628695071732095	0.0345034726468745	0.0248905177185709	0.535573664855578	6.11591415992753E-17	Endothelial cells
TNS1	0.179938080458743	0.184120701804975	4.61393791759035	0.0	0.230470109537857	0.332157089748282	0.0541028233288895	0.136453610185753	0.142567820647749	1.68702417301509	8.70225907431957E-17	Endothelial cells
PROCR	0.0	0.0540023344843881	3.27602626622265	0.0	0.29565049674302	0.0995627708242387	0.0	0.0860137304897921	0.33246955066013	0.181067008158887	1.05888010707619E-16	Endothelial cells
SASH1	0.3155270804802	0.216225621884555	3.7496799139946	0.427605534253445	0.455723247357113	1.17093222808538	0.0797217549108797	0.164642434449681	0.262854088363755	0.162457695586748	1.31384021086895E-16	Endothelial cells
DLL4	0.0988095909635109	0.0734257330376018	3.70353681097204	0.280811827871382	0.0358029776353757	0.0	0.0	0.145423600569939	0.076177746879975	0.0	2.1140879967318E-16	Endothelial cells
ADAMTS1	0.221032059573428	0.104068671420391	3.55024557734186	0.0	0.0573558115387227	0.0645752416596012	0.196532245161266	0.370854881208563	0.522804751512466	0.497952012923209	1.20087532101508E-15	Endothelial cells
INMT	0.0483588117617033	0.0593597624671064	3.17812821512631	0.0	0.0	0.0736180681794592	0.0	0.0814298390599272	0.0290686592743799	0.0	1.26580299242762E-15	Endothelial cells
LIMCH1	0.148580579650321	0.103250058358645	4.35644449510893	0.0	0.182357969329387	0.157291993116418	0.568252112958156	0.235132385418905	0.105060592339084	0.0	1.90060423442985E-15	Endothelial cells
GIMAP8	0.0938647531716088	0.935065379767738	4.97495096173168	0.0369652462894063	1.68311442444125	1.56808723937754	0.820951632806854	1.22818912828058	0.654385045237896	0.186283684779992	2.15976609723858E-15	Endothelial cells
NRP1	0.514538675642388	0.56016160954731	6.1201982332661	0.0	1.5401406868006	0.495054940705562	0.692549697173134	0.429503249237653	0.579876638536706	0.356832415482925	3.49125311452696E-15	Endothelial cells
S100A13	0.110150001345376	0.181797583931088	4.65070431410548	0.0	0.669821052116212	0.434041642730882	0.283678824910775	0.158077070266538	0.156054053433576	0.0	3.59250240071422E-15	Endothelial cells
RBPMS	0.409438485706111	0.295791602436105	3.53556094645782	0.0	0.0793272706303081	0.0330355264949375	0.356392003161771	0.267510098103904	0.164327454858331	0.0	4.32399210085048E-15	Endothelial cells
SNED1	0.441184685997318	0.0708554722001003	3.7690987045304	0.146485071609856	0.109012386880857	0.38309232272768	0.0733926680269518	0.158897955069479	0.0913691084237439	0.0887335733906168	6.36093810566162E-15	Endothelial cells
KCNC4	0.357132026015072	0.159136777406263	4.08654491886979	0.0	0.0679273670140593	0.0281501952757142	0.246384608142276	0.0935529123417699	0.220601077225746	0.0	6.97804024911092E-15	Endothelial cells
RNASE1	0.14076947363992	0.114282840136694	5.37535058047882	0.0	0.77637716016871	0.438688226446578	0.378283093843496	0.212739971935336	0.192178806247274	0.0	1.67309007328258E-14	Endothelial cells
LIMS2	0.991607584683437	0.284730220263521	6.79428249853899	0.131908047734903	0.206186985935865	0.127321075294214	0.23593387327801	0.216519500682721	0.191026593095254	0.0	1.70798078627786E-14	Endothelial cells
RAMP2	0.0957826945656327	0.116226072215992	4.05009930906985	0.0	0.0941669115752952	0.0880430815795461	0.0	0.0492506673522727	0.142091716468601	0.0	2.1117645307993E-14	Endothelial cells
MDK	0.200500475582337	0.0933711814286691	3.72654521039867	0.200400317443928	0.15076317434717	0.167083287138829	0.220713884198478	0.0796588014322627	0.0234182457107133	0.0	2.23330857383941E-14	Endothelial cells
SLC7A8	0.13365184881314	0.126299737485381	3.01640570366011	0.0	0.414940603081191	0.259118986762134	0.0392768379786421	0.120194385073638	0.0490529649887744	0.382188877825192	2.43036785312034E-14	Endothelial cells
PLPP3	1.05312029656492	1.28950672850818	7.5302354258251	1.81662380324575	0.418585186781893	0.84893567484439	0.985588949203351	1.1748181381598	1.0650402267946	0.450689234566907	2.57131991774886E-14	Endothelial cells
NRP2	0.263075852402132	0.220613357499506	4.46883804463166	0.0	0.877754794030214	0.389738204209132	0.144480816117886	0.221778165412785	0.270631397514128	0.177830632716654	2.57493085124992E-14	Endothelial cells
NR2F2	0.480609870676732	0.610882086409416	5.74907441272012	0.153239961125899	0.183413710078316	0.229376275114542	0.358302403223878	0.423076885689619	0.352142977675589	0.0730205941824934	2.7021944624807E-14	Endothelial cells
SHC2	0.0	0.0365282943909998	3.01257164792845	0.0	0.0616627816805573	0.0257006437916078	0.0320588597379987	0.0920205222401531	0.0587762131875722	0.0	1.28728500964463E-13	Endothelial cells
LIFR	0.183200128214133	0.170605187403036	4.75120606995141	0.0	0.0552797135100664	0.0939502080801203	0.0821292552076078	0.192118550341704	0.203007617879334	0.0	1.76623434718382E-13	Endothelial cells
COL4A2	0.162943481722974	0.0995843630175193	4.56232102829088	0.265480556715988	0.264416026037231	0.332240426225761	0.0	0.165423517594337	0.0835052665664622	0.219800891315201	1.86626150716445E-13	Endothelial cells
FLT4	0.315796760276578	0.289718915059874	4.96399709766236	0.111910229162963	0.182902977473854	0.187068200643895	0.0	0.311664819231688	0.199565715908955	0.0	2.0006117982362E-13	Endothelial cells
ZNF462	0.25295740321358	0.120762958465661	3.22867119563737	0.345809141004737	0.0523306568212794	0.076957649033078	0.0911130384053196	0.161652941092617	0.0663689705697878	0.0819887950151501	2.18332301316621E-13	Endothelial cells
MASP1	0.220674282004594	0.197963152467292	3.81671427184844	0.0	0.0760419899003079	0.0471928377793474	0.0893200074689877	0.125641621416416	0.205263727917383	0.0	2.38858226874997E-13	Endothelial cells
CEACAM1	0.178323490554897	0.247564722347502	3.78526855097542	0.217415673183267	0.102106767278646	0.0458546808960478	0.271729941885336	0.200354518802706	0.109272151391656	0.0	4.18687172145751E-13	Endothelial cells
NID1	0.132416621078775	0.162217033444358	3.56881642102444	0.76276192776763	0.272041759776703	0.782299102765238	0.149096246549898	0.198955824801146	0.15383397926424	0.101749770862888	4.63252590394893E-13	Endothelial cells
NCKAP1	0.17666629792251	0.277579279685742	3.16434078940444	0.217035875498838	0.0565748774407877	0.121437568644746	0.457784218600654	0.255133111758387	0.317781090850026	0.624701286753401	6.29516281503963E-13	Endothelial cells
F8	0.413056416760538	0.430153527237398	6.16153710825147	0.317533707641219	0.282145884059114	0.171645199463142	0.0	0.377486829220971	0.380585404594689	0.0	8.90106131879896E-13	Endothelial cells
CRACR2B	0.370939359290324	0.102590620129863	3.43184567254661	0.473863273094437	0.110481051809218	0.165573663657365	0.656072877733873	0.522029569159429	0.0465974474024165	0.0	1.05449874901028E-12	Endothelial cells
KIAA1217	0.272575025814973	0.140323808125966	3.14744270180497	0.0	0.0651082100783958	0.0684338816947255	0.120253443636717	0.170150482624681	0.053882974678277	0.0	1.09746928578299E-12	Endothelial cells
APP	0.797809649303574	0.66486113903552	5.1656884561211	0.313618960905208	0.830652596074971	1.2887464268479	0.767557860560221	0.355572221227444	0.552683590845003	0.0	1.11745865099002E-12	Endothelial cells
HSPG2	0.168482956247776	0.141180733692824	4.86104180623453	0.0	0.177866565978434	0.0595242918392643	0.116793531622655	0.164217397906391	0.172545227514724	0.825926107189253	1.2247548677692E-12	Endothelial cells
EPAS1	0.555034672549869	0.664727941263719	7.94098572728926	0.168769194337871	0.418670548791292	0.386810247416793	0.41345296354863	0.815316292768689	0.352553742927101	1.01698448043195	1.56458054820647E-12	Endothelial cells
SEMA6A	0.448882322151734	0.259483006431239	5.06925457219689	0.0	0.322466104686006	0.127822192270524	0.567105671567016	0.202799192558132	0.294281589948889	0.470190277370964	2.3812014180988E-12	Endothelial cells
CALD1	0.60016011008021	0.629337235201643	4.13944934353063	0.077955600593901	0.126748078581528	0.135525355027942	0.1425711652368	0.372881319815341	0.383100118853823	0.0	3.17629872605501E-12	Endothelial cells
TNS2	0.317768143547703	0.295655200306412	5.68139873487958	0.0	0.254525581422158	0.127044920300424	0.121637015486934	0.196554609036077	0.178588419943225	0.0	4.47421455498928E-12	Endothelial cells
ABLIM3	0.158014176861768	0.0917714035283721	3.14641833448969	0.0	0.0967599202737393	0.0852997969782871	0.0	0.0714771221668467	0.065517276312846	0.0	7.43249401106311E-12	Endothelial cells
ARAP3	0.211202312681282	0.18365216107209	3.76977843135316	0.0	0.192833918860017	0.693129938057939	0.301320743742189	0.109972303298334	0.175126832432389	0.145333410489231	2.18273466899685E-11	Endothelial cells
CLEC4M	0.110907201717148	0.0922855497851726	5.33672537204428	0.0	0.272951949273695	0.227188118201584	0.0673840296640899	0.280126783151339	0.107306514335988	0.238236576529208	2.18847382906545E-11	Endothelial cells
CMTM8	0.438073851283652	0.331253315131632	3.20418928407076	0.0	0.254066028952316	0.0437662079728137	0.260486506856635	0.100230120285149	0.474868732974868	0.554007063202257	5.30191964763469E-11	Endothelial cells
DEPP1	0.0428955698307021	0.224236062684216	5.63094505921379	0.238216177500307	0.281484354036915	0.18340566298657	0.0214733767799187	0.226071450091845	0.164443631622589	0.269999230336403	8.19123107505004E-11	Endothelial cells
DCHS1	0.38062849461662	0.191848445993579	3.80185206722787	0.0622808246776972	0.182419139811105	0.0744978096893213	0.0	0.141643404465137	0.182246315767978	0.0	1.42284792405028E-10	Endothelial cells
AFDN	0.411617314973371	0.354771349965206	3.52276473444383	0.484629949135974	0.628466873524873	0.17773882023649	0.480016934844337	0.344219666152339	0.405191507695217	0.0	1.63886437291184E-10	Endothelial cells
TSPAN7	0.533250618892296	0.49570481751563	5.94388014065042	0.332898929161187	0.155089952987915	0.239127205251919	0.399669017884877	0.533457575734153	0.346920240445817	0.815191390619786	1.72763312478025E-10	Endothelial cells
ID1	0.242492683676069	0.380825799872891	6.14930835195171	0.292146999039687	0.811420922412597	0.752567804175654	0.665980545759388	0.523042487540588	0.284721360911968	0.0	2.1356315516417E-10	Endothelial cells
NFIB	0.675065053306885	0.716221753367883	4.04126686683471	0.332818348809282	0.313365884735845	0.330304854209706	0.44842023502086	0.620396836007147	0.789122706349987	0.278558147459252	2.4193694008446E-10	Endothelial cells
ZCCHC24	0.0957952431334476	0.330536244184952	3.51603960007022	0.0673975888098231	0.256671544744625	0.193799687025499	0.183073097207766	0.372899986465631	0.16795617103701	0.0	2.72810045833756E-10	Endothelial cells
ADAMTS4	0.126194673508344	0.0796090294220975	4.42730562485822	0.0215954998810524	0.143911597145942	0.0839408470521797	0.0339584072412928	0.246831056479671	0.219859322705105	0.305129875851046	3.29417943164123E-10	Endothelial cells
FCN2	0.16599285992174	0.219205152453748	7.37373859981261	0.168463344881954	0.374844732335051	0.388793741673349	0.322003512237625	0.652981579333204	0.334277769386025	0.286588377714372	4.00953720075782E-10	Endothelial cells
NR2F1	0.133088954364647	0.0818454452779692	3.26247095886535	0.0	0.0285478739038707	0.0256222629434413	0.173038227019811	0.0769840490077728	0.227366897794465	0.0	8.75987799347279E-10	Endothelial cells
SERPINH1	0.0784839695402071	0.652937861976191	4.31030518981093	1.23530531368838	1.01256118316623	0.432237019134338	0.606745436069984	1.1045891544142	0.579512835399831	0.969466745487003	1.0896451900774E-09	Endothelial cells
MATN2	0.16125649694284	0.158757933572088	3.13321147173925	0.245167274983304	0.230393992103	0.0348370514365822	0.120825853532139	0.343191097787973	0.120533481813917	0.0	1.24152368177621E-09	Endothelial cells
PLK2	0.733855848252284	0.325265908015762	5.00699078546286	0.583944467544766	1.00916321051558	0.583119961127005	0.337417142770719	0.607071488331027	0.408860235578965	0.566467335524897	1.39534956877969E-09	Endothelial cells
FCN3	0.217422848601414	0.385881479303741	8.18445326794767	0.403842376889043	0.405658743909363	0.397095109455731	0.220783822211911	0.634762724641734	0.308884895134656	0.0	1.87924333267319E-09	Endothelial cells
HYAL2	0.139408439763152	0.2845246617141	5.26434484788857	0.57025013957567	0.457711233043366	0.417887483978766	0.681654285470456	0.266765832939245	0.33746280546883	0.0	2.41057614412497E-09	Endothelial cells
PTPRB	0.189808749326814	0.32337928270871	5.55675044041753	0.162372074129392	0.147980928125608	0.194963028285021	0.200713516880958	0.378188380725022	0.403587580086289	0.553807429207737	2.58480989827036E-09	Endothelial cells
SELENOP	0.8986481707242	0.584669563620667	4.58483519686939	0.225100091753665	1.10103551827374	0.469449427227888	0.158410568147966	0.277379125401416	0.350349514722081	0.0	2.96772612548381E-09	Endothelial cells
ZNF503	0.528803665164701	0.370620455046635	3.33012521880117	0.471126083789572	1.01907374167256	0.56343054991977	0.61791173070599	0.438688175037172	0.398291428307505	0.0	3.66066090418501E-09	Endothelial cells
STAB2	0.363820458929028	0.419218595941906	5.82962026742606	0.426215770230647	0.288090894480266	0.18598545907513	0.112248534501121	0.57575561323272	0.313262720413453	0.0782109644697264	7.34265648116114E-09	Endothelial cells
CRIP2	0.396647276818978	0.302732933683215	3.21979071936829	0.0	0.0625959922913621	0.197277095700813	0.0	0.091840039850988	0.0540612890306246	0.762411487608746	1.48809504940344E-08	Endothelial cells
GPRC5C	0.0367967471825515	0.0869633391980062	3.311767556748	0.158219437739185	0.311958767499036	0.163930709946156	0.0867272048668807	0.083995638585766	0.147670123910536	0.0	2.42204954746592E-08	Endothelial cells
RELN	0.214435636714017	0.195194392376046	3.43742659959035	0.170077180138268	0.0904339463232302	0.0564658226106027	0.0668342282541364	0.132578926981518	0.181116372909879	0.0	8.37925129149451E-08	Endothelial cells
TNFAIP1	0.473357079571119	0.323333605751823	3.4783983456284	0.495379665466043	0.542048506725283	0.1751368080662	0.160573094504391	0.524341983124419	0.348983594086789	0.753586266724605	1.07366633030502E-07	Endothelial cells
TMEM37	0.289825772101253	0.15524367280516	3.29896432433931	0.0	0.396501940827997	0.0716974622966198	0.0423229729233013	0.0446533401875818	0.125369485688521	0.0	1.16493052593359E-07	Endothelial cells
TP53I11	1.20093133086364	1.35594619927824	4.58362062222501	0.188585688655101	0.589586709851154	0.562714415254894	0.456844551717369	0.767276587698641	0.629735505006486	0.0	1.58096387138074E-07	Endothelial cells
TCEA2	0.568308217825577	0.1995529997421	3.96229476919876	0.161646953873446	0.590565659267739	0.349074134407467	0.669271029875487	0.397333955786036	0.268438177842392	0.0	1.95554818891968E-07	Endothelial cells
PDE2A	0.420526657890622	0.359351877852199	5.04399752001316	0.465131316221501	0.617518192558124	0.50106981941634	0.162499399768772	0.253614210413474	0.322120798290458	0.495360939560746	2.43240144679194E-06	Endothelial cells
FGFR1	0.337952695134367	0.268277333144044	3.73114818216346	0.230692424885442	0.205347054439104	0.304830310826325	0.162246624968586	0.1379324114554	0.331246375442131	0.0	3.88215849622379E-06	Endothelial cells
EHD3	1.22255966183795	0.256259479879018	4.34018716553185	0.0889882946679936	0.167677190646874	0.210734258266849	0.133992908098436	0.521785908374888	0.484167477607943	0.115658145989267	6.46102069596321E-06	Endothelial cells
C11orf71	0.33738197247681	0.716204185243489	4.19223817172017	0.0	0.745372692402453	0.650011524801129	0.27246983258295	0.907274069480646	0.520192305887595	0.0	0.000405848603111802	Endothelial cells
SHTN1	0.35932570425805	0.282611272063991	0.0	6.42557006374268	3.36731359069617	1.65840971082509	2.67166297186396	0.237111810787033	0.178453714409117	0.308272348232022	3.78876709659977E-107	cDC1s
XCR1	0.0	0.0253510371237437	0.0	7.72923514805698	0.0504644925624821	0.0221565568700297	0.147216933641035	0.0871766956710856	0.041352509687011	0.0	3.75462823724367E-97	cDC1s
C1orf54	0.303341130570414	0.284977200419518	2.6419713426721	10.3028157840952	4.24649326091198	0.821317793030764	3.55888276014046	0.548405420730693	0.152915836277171	0.0	9.72464074019368E-95	cDC1s
FLT3	0.0786697162526618	0.137950192712727	0.0	5.67225306059032	2.28808019006195	0.262629396359497	2.41853387046947	0.139847096204921	0.120755439683076	0.0	3.07473339106641E-86	cDC1s
LGALS2	0.0859574798542	0.392422218662785	1.00291971412927	9.54515366121331	4.02321054021136	3.51301243873163	2.71754794213224	0.236914553748702	0.296608474459121	0.226322079027541	2.08388982922727E-81	cDC1s
WDFY4	3.37765882884024	0.261905943189879	0.0	7.32865354619792	2.15283021619253	1.07995337473186	1.98971407384849	0.176023866171856	0.102315205371654	0.485647341085235	1.80394792711936E-74	cDC1s
CYP2S1	0.0163753427390943	0.0956580427495614	0.0	5.34537871019988	3.02363946599663	0.481094207033967	1.99250191115958	0.243803387459812	0.218537452704617	0.0	2.24777002487117E-74	cDC1s
BASP1	1.42350736820303	0.263456730527209	1.46051678991067	6.14735595486262	2.4958802973873	3.00349800714627	2.00049034575103	0.137527231934735	0.220255640900302	0.924410901440761	3.73869242796085E-74	cDC1s
CLEC9A	0.138169863898739	0.074383720584611	0.0	8.85210661761801	1.33296258062246	0.0928424687275899	1.51006682230636	0.0933247488905967	0.0865918239707733	0.0	6.87440941838831E-60	cDC1s
CDK2AP1	0.01753016288397	0.177520010177468	1.44442828356011	5.44690892494276	2.45007628553378	1.35458441717999	2.21764691253359	0.18690726210803	0.21894604948461	0.0	6.55621843961454E-56	cDC1s
HLA-DOB	4.7378363186234	0.193408460367203	0.0	6.829240031528	1.43914202947873	0.235943422509713	1.14470469769564	0.179221398915261	0.171494010483853	0.21385352358521	2.91790554887637E-55	cDC1s
NET1	0.0917901980020472	0.165488830199792	1.37522349866856	5.43218049179024	1.87590947287346	0.286177877009663	1.67570678239045	0.30091531118196	0.228864335530839	1.89068879706841	5.24969542061758E-53	cDC1s
WFDC21P	0.637285916958896	0.0645870254307757	0.0	7.05856998896478	1.15467002161361	0.0964431569579017	0.500282351688503	0.0804861004704745	0.0528419063481471	0.0	1.78109541901893E-51	cDC1s
ZNF366	0.00580986945748796	0.0647140695873463	2.36065873112367	4.75562976218322	1.07975027484772	0.130862071586348	0.876881202875868	0.0950036945171195	0.0604904419008591	0.139278946771655	1.00378429462577E-50	cDC1s
BATF3	0.0802241717271618	0.107198185247294	0.0	5.48321473555588	2.10869956975361	1.13940451814705	1.39289686277295	0.120630387278667	0.187954118041897	0.0	2.94798042055587E-49	cDC1s
PARM1	0.585927619026912	0.0352406890603725	0.125448220482317	4.05371655290941	0.625556254980124	0.0635622679025176	0.654693565298572	0.0731290299298792	0.0464744103914643	0.212959117162684	2.33485336616915E-43	cDC1s
IDO1	0.405501896125944	0.100059765878836	0.222121816272612	8.74655224379122	0.865064001362291	0.175411143948445	0.579665805409463	0.153008621604804	0.0607301562059509	0.270124995893161	2.38995962178041E-43	cDC1s
CLNK	0.186011467661828	0.16021547546331	0.108486287334145	4.80378776079689	0.117653221312398	0.0256451300773952	0.485984974885277	1.14274894158544	0.0773345499390933	0.0497432831567112	3.20027247467906E-42	cDC1s
RAB7B	0.102499962833649	0.118798891789337	0.0	7.83298944748817	0.709707644496096	0.536104175598588	0.446075998025626	0.0924943168240353	0.0589660322582155	0.599488094790554	1.97634689285099E-40	cDC1s
TACSTD2	0.0314208341189473	0.0433889391385838	0.0	3.17277435096698	0.114024187642461	0.154039206420196	0.175034792116014	0.0239378291842929	0.0105434176903489	0.0	4.92676842721111E-36	cDC1s
MIR6774	0.311155144089796	0.054438622433471	0.0	3.15643820470045	0.233293826455785	0.282591483886437	0.658662618572972	1.21617263622915	0.042270757040383	0.0	1.0243203169956E-25	cDC1s
GCSAM	1.22605324103083	0.812405161084625	0.168313126729536	4.23805435614945	0.242550334891625	0.104021611803204	1.04198333345488	1.81712926987848	0.440472463304251	0.0	4.53731321721648E-24	cDC1s
NRARP	0.491207233687292	0.0691017985922361	0.486336042090721	3.55196346847611	0.674050501724827	0.286592346141973	0.601621412808399	0.10186470706577	0.084346712098718	0.0	1.5517117391861E-23	cDC1s
CADM1	0.208407772790341	0.378507427468137	0.0	5.93539675741758	0.121713208763221	0.131582559532575	0.422535049088229	0.244057921842971	0.31433195081002	0.05850934396238	1.69237073852846E-23	cDC1s
ASB2	0.189914011162493	0.399557256957749	0.216767590912892	6.12179222626299	0.864209188832496	0.267558798484295	1.20442850162526	0.955280575953197	0.325027848846913	0.0	1.66560652698045E-21	cDC1s
AIM2	1.53418160997568	0.190031412871996	0.0	3.52445097106384	0.319496552431875	0.384849048023443	0.337266562514512	0.0849859689056527	0.0666516778184754	0.352874802880181	6.92302648759715E-18	cDC1s
PTGES2	0.604526524792351	0.409967132797077	0.450476587227872	4.11051382201176	1.49098777753446	0.853801357991234	0.396779431176955	0.439329840917097	0.434729028697716	0.70003928002597	8.83751961581951E-17	cDC1s
ENPP1	0.765381080017895	0.435708541708589	0.0	4.53522634248463	0.339691156006829	0.162675812900444	0.191042146232014	0.180063628595514	0.420923652438624	0.446701275064245	2.27582665806098E-16	cDC1s
DBN1	0.0353672889950372	0.424110780147774	1.90127597564287	3.99497233473001	0.114192183732985	0.217004052772139	0.311311967385991	0.229908304132914	0.226552140469789	0.429955568577679	5.61126273220685E-16	cDC1s
DUSP18	0.570808728719732	0.37181581082043	0.68245977392558	3.53179499140894	0.947583292114131	1.06772703309455	0.514676236426376	0.36787814172782	0.447376072215734	0.704318524487656	6.98913926106769E-14	cDC1s
PLCD1	0.0	0.393163230287476	0.863429583437794	3.75497490225785	0.503066804218636	0.14414536048541	0.557959187849033	0.49985434029512	0.473722585050197	0.440382754033268	7.23243712428796E-14	cDC1s
PDP1	0.982815778480737	0.864178968540931	0.252985068276815	3.50385373411714	1.68684141986077	1.04753006032918	1.2756483011174	0.953299831233202	0.701778942773435	0.399205048107896	1.48232459857759E-13	cDC1s
RGCC	1.05049182984864	2.58920727943392	0.763452575088402	8.06423938451395	2.89040052039913	2.06122697627166	1.92122711288719	1.88722818582143	1.32350131105456	0.886677738276876	1.91182898128632E-12	cDC1s
DUSP4	0.292754155735882	0.817437906910251	0.206461864661408	3.27778702650315	0.877122388976867	0.225164327247647	0.55345052912538	0.22371383147046	0.16957649793083	0.0	9.01307931839011E-11	cDC1s
PLEKHM3	0.491771962265753	0.390858990369502	0.514665540077533	3.93349331929435	0.494187884393836	0.376094299241404	0.43969980427257	0.36803130834515	0.500273770659407	0.412411551846252	2.32175050205982E-07	cDC1s
FCGR2A	0.396785990720214	0.280103728550781	0.145403388084161	0.387692563112879	6.80816410655218	5.35912440863732	3.43510459901342	0.410989311202986	0.366411931146069	3.97277924835867	3.39249289314665E-184	Myeloid cells 1
CSF1R	0.44378468344569	0.516673580515493	0.825667770598831	0.500163810840896	7.07043503597148	5.44782531587259	3.04444224081952	0.912261886311345	0.752557179967454	0.81586590621654	4.84867267629857E-155	Myeloid cells 1
CD86	2.28649316596384	0.345644435537307	0.346393647573358	3.71466345939039	6.28160106130521	4.76302916507732	3.49634522552296	0.553640876805474	0.534699413886159	0.586836707529802	1.92029833715552E-149	Myeloid cells 1
IL13RA1	0.239976651902364	0.0865663998124932	2.01973911046487	0.118849297634894	4.94265274275635	2.02429518454014	2.6090207582189	0.244654054314112	0.292376447597628	0.313928575344768	2.80980150259134E-140	Myeloid cells 1
KCTD12	0.232470605519004	0.213151623024068	0.719315601830826	2.10858594489295	4.35388373176391	3.10986160519476	3.01368060450351	0.30727569871403	0.298278031595842	0.786731452484831	5.62862789408874E-134	Myeloid cells 1
CTSH	3.19270916991367	1.43254142492252	2.82686473458627	3.221974763984	7.95264805139702	6.1438400879877	4.78598829627959	1.06410945654913	1.25106265576784	1.48005398400924	2.52577364541356E-131	Myeloid cells 1
RNASE6	2.07173975342866	0.617449981627867	1.4408672794741	2.02380393415495	7.96485794147387	4.30555648262777	4.33817876389779	1.05860609052022	0.676708485782814	1.3795070316966	4.29919215961572E-128	Myeloid cells 1
CLEC10A	0.4132239765028	0.334938255303693	0.894605983287297	0.349171995027203	6.91522646762027	1.35040835908523	3.2383446344802	0.708602311509294	0.497847296530301	0.71295671456938	6.6661977339315E-125	Myeloid cells 1
FPR3	0.247969773208967	0.155894626735939	0.300403955565248	0.301326275921453	4.95750550405234	0.673795606568272	1.99530207123236	0.304511695371304	0.209094462601369	0.949266264255668	1.92921088723511E-117	Myeloid cells 1
JAML	0.673203149486358	2.86148315729972	0.991481295701514	3.34565021007783	7.48500842995856	6.45460705432372	4.39390356443345	1.3073034716802	1.0389423193074	0.945209690713866	6.06931003745207E-115	Myeloid cells 1
MSR1	0.145915410228233	0.328052370514793	0.208526258164091	0.343690011087733	4.91247515999358	1.90040743851941	2.02786427546935	0.235892466124045	0.325931489143985	0.0776978887012787	4.67308100443294E-110	Myeloid cells 1
AXL	0.102383476955797	0.524617414056634	1.51718516210621	0.90923727047641	5.02923143570183	0.395794740193206	2.0734864400942	0.460079815390185	0.359036213447154	0.273346435659098	4.50911932913462E-109	Myeloid cells 1
CD163	0.242379636288475	0.13856865967603	0.161583552680991	0.524696514315948	4.71956561742983	2.94581670495242	1.7317696279039	0.277472031297784	0.49941702135511	0.476390295343313	2.9398213518926E-101	Myeloid cells 1
PID1	0.0533604345495453	0.197748781428911	0.644818853517741	0.0621348868080809	3.95409774893425	2.38267708754587	1.8275712026952	0.22855719926201	0.259299964999583	0.533064743360723	8.57801572135215E-101	Myeloid cells 1
IL1R2	0.0672660666333433	0.162022407507828	0.93901261070072	1.08563435709195	5.32513644348342	1.9286624305937	1.63023591946603	0.61350223860085	0.4366104534038	0.74224812340285	1.78225467863122E-100	Myeloid cells 1
GGTA1P	0.079241500628227	0.185616493660303	1.13387223328512	0.162018501680723	4.02670012808955	0.70618762532849	0.799893161430917	0.146477621819292	0.162881176498811	0.691580372986978	3.7799605171494E-100	Myeloid cells 1
VSIG4	0.0340361829998378	0.24075779224251	0.824028456455986	0.745123115148098	6.01932113044228	1.39318449580804	2.6809174360409	0.725150766776554	0.6240033056183	0.693093237733731	5.33778212735113E-98	Myeloid cells 1
PLD4	3.05401702386292	0.4197820089508	0.84394631861228	0.476729588522925	5.65437456581594	1.13601298675205	3.03612227629031	0.642897400439161	0.491535277719983	0.200499514990274	7.97507846249557E-98	Myeloid cells 1
C3AR1	0.0556152842127993	0.540728736154908	0.707848796513908	0.345183499404868	4.57347454887413	3.36315661405652	1.67991978716698	0.653622311056083	0.791187750325902	1.06214230674571	5.44709693623589E-87	Myeloid cells 1
CD1D	0.289035396018458	0.102646974315852	0.0	0.15429691869867	3.57946509927472	2.18662399358801	2.2303615213061	0.132568743250218	0.240542834689008	0.339269730444733	1.04416742279532E-85	Myeloid cells 1
HSPA7	0.397118362551418	0.468259082317102	0.342701952037247	0.755765702638029	4.47605762536111	2.20765477687135	2.20929089620319	1.89812241128183	1.06361869233643	0.582679089372423	1.00048003991244E-71	Myeloid cells 1
SLCO2B1	0.076483659671917	0.0865876057003561	0.0635877288676511	0.112495558711155	3.00811581134347	0.191319520953492	0.216198291035278	0.342017689016902	0.214165408119561	0.142174098525581	4.70475147739563E-66	Myeloid cells 1
CD1E	0.0912512744376372	0.0433325662719219	0.258554964819745	0.125166494834384	3.03534140871362	0.353153591489166	0.922330970481282	0.209863711319257	0.210970385240816	0.203239363642693	5.08164032595441E-65	Myeloid cells 1
IFI30	5.60086189212943	2.35347862395536	4.11686925720079	6.6758025240138	10.2725640521646	11.8602668944592	6.37062264443412	2.7278369426297	2.99222738317212	4.92604176035978	1.54849337818555E-190	Myeloid cells 2
CYBB	2.82585422404824	0.530772711920526	0.966606336108726	0.138706348764171	4.73773840884355	6.69106159891617	2.19563930843583	0.535665825457859	0.486478048901386	0.780059271479554	3.23660730187516E-172	Myeloid cells 2
LILRB2	0.470826051608317	0.38850833474544	0.990783124323016	0.291634041598119	4.35429792385089	7.47089532263609	1.53717443431117	0.64588629118176	0.467583323531349	1.22071784128251	1.16710727090675E-170	Myeloid cells 2
PSAP	5.95494959280867	5.01534062607124	9.21481115650379	9.54574648147505	9.59101403636644	11.0245984891732	7.94682861136416	6.11424390198648	6.37326256301696	7.43615391794936	5.46181801880101E-162	Myeloid cells 2
LILRB3	0.335581151903056	0.176905264314305	0.607874837823293	0.477013534894441	4.05443731250971	5.63901074744583	1.29878226531039	0.39641255132934	0.2985782490653	0.252059333286859	1.7612988167399E-161	Myeloid cells 2
CSTA	0.187100512156179	0.236215559369023	0.0	0.0	4.06507289276479	6.81759474085166	2.78506226515377	0.181741342294961	0.394350104579702	0.0	3.66122956919603E-158	Myeloid cells 2
NCF2	0.524327505248171	0.356985474350549	0.610091978688194	0.448228429380883	4.91527964193581	6.80314669178082	1.81444373354422	0.594690942774861	0.50477179137113	0.347281056462323	3.71223098007215E-157	Myeloid cells 2
CTSS	4.9061957882671	2.935786979933	3.61110757755141	5.55252489562778	7.19233708695609	9.16235032287298	5.65812728872865	3.86455174156159	3.24945077607581	2.05868629272834	2.47996049969998E-147	Myeloid cells 2
PILRA	0.242135226531729	0.661269784004805	0.302146757115974	0.0	5.52081457765234	6.80578596101977	1.78207725422414	0.819022419917984	0.687598689084384	0.62321010956541	1.42953960147152E-143	Myeloid cells 2
CSF3R	0.204250003167731	0.314844512385879	0.745037762907037	1.44901249652295	4.50470479143902	6.34386198247143	2.30394933161344	0.679995864959676	0.508167537854247	0.440957855470951	1.80103189447122E-143	Myeloid cells 2
C5AR1	0.268615242454424	0.398816419041559	1.15025560762627	0.313878083916851	3.13731505210139	7.5657492097703	0.661057408571807	0.473847332559516	0.586850490653947	0.222955135606462	1.76963577720989E-139	Myeloid cells 2
APOBEC3A	0.0420094819643781	0.107968770436441	0.0	0.0	0.460947680526469	5.68998523180138	0.257427146454261	0.160655731061765	0.196799036217129	0.323076923566438	1.91706256819381E-139	Myeloid cells 2
SLC11A1	0.244697971528717	0.258701472145816	0.293451154949259	0.327147588669826	1.99158889354764	7.22770781795276	0.146015253184923	0.358026112766917	0.631894619413905	0.525304442584874	1.04742716686236E-136	Myeloid cells 2
S100A9	1.19526730505845	1.36731641866687	1.70544565930018	2.01713747899185	3.50713519711369	11.7696592582679	1.80035896340406	1.87583065441398	1.82240551398043	2.72598363308408	5.52480563639972E-135	Myeloid cells 2
FPR1	0.449907167684954	0.283424021607571	1.02367472691728	0.659458655269844	4.73720739991511	7.55551051222832	2.16322885704794	0.713009340610045	0.703698028818004	0.793394170931757	3.36785160909633E-134	Myeloid cells 2
CFP	0.64628523739958	0.490074204163534	2.42522099420401	0.91018404263046	4.1608108505022	7.53978024210668	2.75672575468515	0.769144690848529	0.730218697286235	1.23881574252963	8.45007609017867E-133	Myeloid cells 2
FCN1	0.565844405878534	0.470215562730199	0.777941951776286	0.382923422710782	1.77114027130452	8.07484702258065	0.717959543361274	0.575158315211657	0.643362187721141	0.459079021472731	2.05480728271921E-132	Myeloid cells 2
CD300E	0.179412509881121	0.196010415053692	0.334026894360974	0.159908110135872	1.16922149153282	5.66348621959102	0.122761521614924	0.292164393492826	0.220661678190088	0.142932495563305	4.0138940476687E-127	Myeloid cells 2
LILRA5	0.234846002274181	0.302305719589223	0.295217904645954	0.966097186245896	1.84755933725734	6.0824893142313	1.4698692885966	0.155772428180016	0.158633079249167	0.342275502360796	1.96478572013918E-126	Myeloid cells 2
SERPINA1	4.73668759143094	3.89174139799679	1.38366700763334	1.9851888299255	6.20991011433065	8.69300601990558	4.70724146810749	3.06503593033083	3.78659350250305	2.16352778704353	3.41675279611992E-125	Myeloid cells 2
S100A8	0.873711849200402	0.721480443568385	0.892894257107353	0.280087971161916	1.95324293186464	10.0876372189109	0.832589479347207	0.841467413376756	1.43067746382637	1.93037686897759	1.12722957430358E-122	Myeloid cells 2
SECTM1	0.0993183866565067	0.204686665067223	0.10871055823315	0.328444429927762	2.89392760768991	4.2029516195718	1.0480089160481	0.253913143372588	0.100253128422742	0.184766373887464	9.58603202422302E-121	Myeloid cells 2
LILRA6	0.124059810873197	0.122569480264753	0.0	0.126063050454522	2.32930545554242	4.04285061550779	0.917171505140723	0.0978249950279162	0.138077698285995	0.0	6.03508574191709E-119	Myeloid cells 2
CFD	0.246438622078254	0.303507494050696	0.457361327999661	0.751752719394821	1.75591701271221	6.5337920305359	0.891379224331801	0.441956844217074	0.343593850831735	0.597970698102904	3.51111872032448E-118	Myeloid cells 2
TREM1	0.212243889130902	0.156080117010994	0.376842124564434	0.3178119066286	3.42070081427011	5.49194323585973	1.14448137998827	0.265335871276165	0.380417171197462	0.209156638951335	2.1402253205089E-116	Myeloid cells 2
CEBPB	0.771892274316404	0.849582441783365	1.18188798865073	1.1289481478281	3.64604837743505	6.42424350774729	2.32071745194413	0.645312414593254	0.890118369732727	1.37413661437538	2.4898349430195E-116	Myeloid cells 2
MAFB	0.778072811242017	0.661732826535943	2.59920066676398	0.2573729790418	4.76926238315132	6.04398061818258	1.5299385487598	0.540977663278885	0.808322896578949	0.560250449735596	1.20902620686168E-114	Myeloid cells 2
SMIM25	0.321194561431462	0.166195706318326	0.868993925598458	0.483971283200686	1.5056332059754	5.57270294546984	1.06175835994193	0.287437540093216	0.244726893295067	0.0	2.0969254227064E-113	Myeloid cells 2
HK3	0.232389328893858	0.192509474173665	0.0	0.0794889731851296	0.992148728792275	4.97881606347088	0.161075671780441	0.242764237459763	0.292557337397041	0.0	7.715850686705E-110	Myeloid cells 2
LILRA1	0.0274466524420578	0.193533693203403	0.217580720241074	0.16295942683863	2.79069346341162	4.15934820611899	1.28132435317079	0.326865957851418	0.230723794040449	0.488138829554448	3.72898040982508E-107	Myeloid cells 2
SLC43A2	0.401354051545595	0.169027929995463	0.111344755910369	0.787604177656499	2.32190770687327	3.44267369706087	0.754186487580082	0.130136899571314	0.309325176721405	0.211709336732756	4.4343027179746E-107	Myeloid cells 2
SLC7A7	1.16715189711364	0.286820565322863	1.27962808814837	0.378032945997585	3.44479944996309	5.09876377085195	0.604463625629512	0.32490238566624	0.449137817710016	0.0	2.10132070598349E-106	Myeloid cells 2
VCAN	0.541364246936911	0.502593580711646	0.916892406367664	0.336800536742693	1.99674651392464	6.92568219345502	1.71329296875395	0.595258644958299	0.711731460951809	0.827268779284648	8.13082097054149E-106	Myeloid cells 2
SOD2	2.08251778990091	1.4416550072747	3.12123711965276	2.74505331209286	4.47020630792588	7.40345387557111	4.42354641230253	1.46600183399786	1.69708541535034	2.31827995764428	9.55564710948767E-104	Myeloid cells 2
DMXL2	0.25269093308656	0.250554501636092	0.646544552089695	0.0716215669551358	1.03682791748416	4.03213552405632	0.440471799669744	0.18109050371098	0.28059264980602	0.664183170935793	3.34608147954039E-103	Myeloid cells 2
AQP9	0.14675589976594	0.164060828217277	0.0	0.25057287851164	0.267848478817159	4.43213356393073	0.0504589078618988	0.10140999389786	0.175185543136769	0.22328117313405	4.73311741951728E-102	Myeloid cells 2
SIRPB1	0.232395563096147	0.348538314033637	0.0	0.863718433517474	1.67467486406389	5.15486755186172	1.14595018771673	0.333715502701848	0.298933565162001	0.0	1.63381018999749E-99	Myeloid cells 2
KYNU	1.93901445943458	0.318107288139639	0.685536060876749	0.5124322122567	3.20849705304049	4.39151187044738	2.05465699149394	0.416810784337097	0.358272276636603	0.0	9.82793461366542E-98	Myeloid cells 2
LILRB1	1.97572956032002	0.480585179049529	0.299985480800011	0.291450255057667	3.28485589909918	4.61925000257526	1.4484023587293	0.35201329566609	1.32143386017358	0.301559038372669	2.64190584701623E-96	Myeloid cells 2
LILRA2	0.482458892175163	0.323057379031468	0.0	0.512789629020944	3.04773821838263	4.6587913015682	2.31271519466607	0.419110230413559	0.528753740895509	0.0	1.96287716528083E-95	Myeloid cells 2
TKT	3.0843640940349	2.05985671343709	3.63407873848656	4.74024408348405	5.47758800528921	7.79279485261948	5.54057983545484	3.11673368731446	2.25938103400606	2.75401693840596	6.50285337211599E-89	Myeloid cells 2
OSCAR	0.0841086954058927	0.0794720490656833	0.0	1.33667165680854	2.12640122882835	3.41669439136778	1.33466461458198	0.171279792450373	0.200236973464149	0.0	9.84419799719806E-89	Myeloid cells 2
DOK3	2.01813862805914	0.214225859319386	0.0	0.852886373666406	1.29089090556967	4.69773367556297	0.730014566908299	0.423593420495568	0.295893555756279	0.801155845829475	5.99506724068523E-83	Myeloid cells 2
ATP6V1B2	0.928106849543904	1.0895137784546	2.47665817593995	2.09331181947661	4.44590611530942	5.48535618273302	2.87226866416539	1.44047419306999	1.50338572406639	0.162142446971673	1.08196651452782E-79	Myeloid cells 2
FCAR	0.0341656681345696	0.045844209232918	0.0	0.0729019621110269	0.295637105353848	3.06666675734942	0.0609901922174802	0.11015771855489	0.237486136797668	0.270040767145547	5.92795075799744E-77	Myeloid cells 2
FGR	3.34242524558035	2.9111081734066	2.29896390055559	5.00769982478367	5.86350003734043	8.0497483975724	5.54846193822695	6.99248725727773	6.46507425725602	1.62987957898587	1.12118580015008E-74	Myeloid cells 2
LRP1	1.25183612320633	0.938089163404168	1.61838222965106	0.217276201848623	2.67756199058502	4.27121292592685	1.24238773852063	0.813454453596642	0.977798434403255	0.19644610023497	4.42572899825695E-73	Myeloid cells 2
TNFRSF1B	2.65215701869111	3.52785948829558	2.97145876476227	1.40140657750844	5.73483419758002	8.08246825679739	3.80712774355228	3.55053775707769	4.56934986718124	1.47699428752734	5.46031555895662E-72	Myeloid cells 2
RNF149	3.40725274034436	4.70408865138098	3.68480858409974	5.82684215103392	6.70138266311429	7.72582559963855	4.65018026973266	3.7631629583836	4.95886014852741	2.49054463202269	6.5799322693572E-55	Myeloid cells 2
GPCPD1	2.0548609400941	1.45196849627387	1.47026794084439	0.92857324961308	2.69579103923545	4.51637963424964	1.32708093225767	1.79004421698453	2.00106784601378	0.998864802386222	2.39104704561278E-37	Myeloid cells 2
GTSE1	0.0	0.115088577227117	0.0	0.0	0.0464177614837665	0.0	4.42850658680374	0.0544198654795697	0.0414958187196983	0.0	8.84929068189314E-128	Proliferating cells
SPC25	0.0	0.0	0.0	0.0	0.0617892878003302	0.0	4.06486061680145	0.0408418305574726	0.00982114861726673	0.0	2.72269707795755E-121	Proliferating cells
CDK1	0.0955736516959145	0.0765497435332416	0.0	0.0	0.393799699658592	0.118780466704564	6.34324269980371	0.0354332724695283	0.0644464205167039	0.0	1.06019560140425E-91	Proliferating cells
KNL1	0.0245945975450428	0.0449336506388812	0.0	0.0	0.142704730457406	0.0597169824520188	3.79879540549177	0.0359337331797515	0.0240145682037666	0.0	1.86069233649904E-89	Proliferating cells
BIRC5	0.0	0.046649425566772	0.0	0.0	0.236791215556871	0.0958144833558491	6.09802042801665	0.068586392570939	0.146791167013178	0.0	7.10595712363355E-88	Proliferating cells
HMMR	0.148000121179819	0.0668734370516817	0.0	0.0	0.0612815269966953	0.0356024900616155	4.02665504342037	0.0270093449366196	0.078410068937137	0.0	8.95058253874941E-82	Proliferating cells
KIF15	0.166753386099979	0.0553495598902492	0.0	0.040085685883726	0.133366713337791	0.0401872918452167	4.45694949108078	0.0632582567508202	0.0384031456783619	0.0	6.75863857523666E-81	Proliferating cells
ASPM	0.0753124923742076	0.037424451212567	0.0	0.0229655382909259	0.0555546539949583	0.0480643638207445	3.88726384467067	0.0755346982929742	0.0857593007521704	0.0	3.26362612061863E-76	Proliferating cells
KIF18B	0.0275367643158951	0.0299066355360263	0.0	0.0	0.0743616367302283	0.036133276788192	3.88775739011377	0.00704397967636347	0.0538048090166415	0.0	8.64305000187208E-74	Proliferating cells
CDCA2	0.0	0.080090400489843	0.0	0.0	0.0901273439051431	0.00503110871440557	3.2935135965142	0.0120320241096603	0.0	0.0	1.95617410899394E-73	Proliferating cells
MND1	0.0	0.0467773644670296	0.0	0.0	0.185158217634876	0.0343756035787354	3.70827699342325	0.0901464120225619	0.0667709935187978	0.0	3.32351481085721E-73	Proliferating cells
NCAPG	0.00805225357028882	0.119628860314242	0.0	0.0599357712530397	0.227874060191824	0.0660229887868283	4.57833476297204	0.0165804950085925	0.0986026829588297	0.0	7.7454000944793E-71	Proliferating cells
SPC24	0.128759382535076	0.0571863799964413	0.0	0.0972268925769679	0.0732374012003007	0.0560481894741199	4.06848993816908	0.0793127067780499	0.152850831486892	0.0	2.66315751223238E-68	Proliferating cells
TYMS	0.113587839369964	0.24414387175672	0.0	0.0	0.327409203368067	0.193836126210908	6.78295912831367	0.174101057635536	0.138668115179039	0.782373321952595	3.60302403677031E-68	Proliferating cells
CDCA5	0.0	0.0863323293300029	0.0	0.0663989606616704	0.131944857379117	0.0469615536732568	4.36239920274469	0.129876902787768	0.0170304903724325	0.0	3.72053027014101E-68	Proliferating cells
UBE2C	0.0297870760769574	0.104703758523986	0.0	0.0	0.249996054337419	0.147821361441918	6.41027694325402	0.173874139293888	0.0501000685880043	0.557228527398743	1.23599708351069E-67	Proliferating cells
TROAP	0.0	0.0155099972677234	0.0	0.0	0.132648980060481	0.00360528493078111	3.56942103793954	0.0643630579983709	0.0885340009529765	0.0	3.45090603671828E-67	Proliferating cells
FAM111B	1.00550160757349	0.0264061153800934	0.180884641791943	0.0	0.147695611963964	0.0208637520634989	4.32219969083443	0.0436128708611666	0.0135574153670124	0.0	1.13108845089238E-66	Proliferating cells
PKMYT1	0.0456013267414329	0.0682145934571286	0.0	0.0	0.159223399679458	0.0397541919320976	4.245826502188	0.0374114528663179	0.0395858994234788	0.0	1.90670091203481E-66	Proliferating cells
HIST1H3C	0.0	0.0709006126009941	0.83313045516652	0.0	0.0623981340050598	0.00976818527423455	3.37974970360956	0.0448734074817975	0.122684399255788	0.0	2.17289461696451E-66	Proliferating cells
KIF4A	0.0	0.0133079042220473	0.0	0.163040346635757	0.101857533015205	0.0461860959785124	3.67427486823415	0.0336426777563541	0.0628248919132867	0.0	2.79471863726026E-66	Proliferating cells
HJURP	0.00791893752596037	0.0502151567381896	0.289729687567168	0.0	0.121277007622643	0.0386420259819329	3.72927740437762	0.0505441694574096	0.070929166259348	0.0	5.40971507787026E-65	Proliferating cells
GGH	0.0	0.157133409871553	0.192269111724806	0.304575872170632	0.359429832587976	0.0683852650360302	4.52575721807445	0.10740056123855	0.0715716576520039	0.0	4.22854877860937E-64	Proliferating cells
HIST1H2AJ	0.0	0.0700330560211859	0.0	0.253224838290144	0.0435882473912002	0.00679119095263928	3.23072720293792	0.114306665995547	0.0966618351819915	0.0	4.96257760895194E-64	Proliferating cells
CCNA2	0.0619298927918883	0.0740378080246064	0.183894235275631	0.0	0.202105365857074	0.0892444799126276	4.39429571581934	0.0561686321129068	0.0961029052068034	0.0	3.51164165562255E-63	Proliferating cells
ZWINT	0.0621320512678968	0.134646210503714	0.0	0.0	0.333782844636216	0.0788361130870875	5.83405349068635	0.102828170681146	0.0554304749401588	0.132479114737466	1.79636721883041E-61	Proliferating cells
UBE2T	0.290114779181055	0.271203411647069	0.0	0.0	0.0669888501778457	0.114876214893111	5.41353064906871	0.174082712469871	0.206955528186523	0.17678888004994	2.59813396068991E-61	Proliferating cells
RRM2	0.13403290161092	0.11983911244787	0.0	0.114324504087674	0.181453855961944	0.143751095745527	7.57446518751654	0.118313943957681	0.439898259619321	0.126470472416675	1.52546185145192E-60	Proliferating cells
MKI67	2.10977739764117	1.64605994366877	1.16851586287921	0.239551604226399	0.579902223094306	0.502891973101119	5.69022383125776	1.37138556916516	1.51248861383342	0.541630190633737	4.21067333049687E-60	Proliferating cells
PCLAF	0.0602721459725364	0.139544286006769	0.26022913469619	0.210432312960803	0.365224506724382	0.123769985354358	6.95296482861864	0.202254050442778	0.258891906756146	0.0	2.95392226825833E-59	Proliferating cells
KIF11	0.141656784091516	0.0938263120597636	0.231571199417138	0.719879568065615	0.227130063959852	0.11050162964137	4.96120053224052	0.151462588969491	0.130816495394851	0.0934430439643324	5.14744986108648E-59	Proliferating cells
CENPF	0.0543645675045603	0.0903483139602733	0.0695628363795205	0.0	0.299995545158727	0.0467896837326512	4.49524227874666	0.101482987657779	0.109519862559383	0.0	3.49951713912436E-58	Proliferating cells
RAD51	0.0186663538464414	0.0900979188285037	0.0	0.142398531378586	0.108813728543008	0.0334275490437768	3.54393311816368	0.0883828641235857	0.152258261962814	0.112364997300196	4.44282705211252E-58	Proliferating cells
DIAPH3	0.0681552380247833	0.0409717184603298	0.0	0.0	0.0740095365163989	0.0537528682772416	3.08678368349412	0.0144587652757599	0.0421702125626343	0.0	6.21122885181291E-58	Proliferating cells
CDT1	0.0	0.068779545907349	0.299141735168429	0.101711745442571	0.176923979747779	0.0201692429993372	3.34025537891017	0.0765783309325143	0.0333414124602489	0.614673026944738	1.55129061998586E-57	Proliferating cells
KIF2C	0.0520997363861872	0.149757121849393	0.0	0.0	0.121957593317367	0.0845771380720763	4.87053730389745	0.14386687504983	0.161791202025042	0.093383294186426	8.45724699890128E-57	Proliferating cells
FOXM1	0.0	0.0966008131038535	0.0	0.0	0.270401090096897	0.151017728013475	3.64911272020319	0.0624278098968975	0.117318839864773	0.0	7.97650960640895E-56	Proliferating cells
RAD51AP1	0.288240373036509	0.0441407439846963	0.0	0.0	0.381993967430723	0.0757339216469254	4.39062548438452	0.0180377898889589	0.10965823597719	0.187741731567711	2.15231481817162E-55	Proliferating cells
TOP2A	0.15104736594809	0.175161440242424	0.0	0.215837449470439	0.276185831412567	0.139855206648572	6.4399631822329	0.0787054783442972	0.156961060170578	0.0	7.26306136634272E-55	Proliferating cells
NUSAP1	0.348663224585301	0.307252572871178	0.716482751638185	0.231762293642848	0.662220244030672	0.146130692948145	7.29441405027339	0.134204284677374	0.25942463476582	0.656902204753977	1.58168720705661E-52	Proliferating cells
KIF23	0.0370056255349724	0.134965997766702	0.166221182943289	0.141573984316055	0.0793379679762905	0.0673707720620746	3.81554621186572	0.0832458438421115	0.0793543755701844	0.437210885169624	5.71466750063279E-51	Proliferating cells
SGO2	0.134369140706771	0.114681308047225	0.0	0.0	0.211754060628642	0.0144644446872581	3.71559369921698	0.139269657802016	0.170798894816157	0.0	5.92389968103174E-51	Proliferating cells
CENPM	1.21305246898134	0.431727133703728	0.0	0.223281624694868	0.389623348822069	0.100192233863071	6.97702639753058	0.240558447523484	0.317944396323159	0.253119544132925	4.37359715960634E-50	Proliferating cells
PRC1	0.357421087915085	0.278319856777178	0.0	0.0660194448396564	0.938706485978217	0.290578301805385	5.6316799851696	0.0991959147870073	0.281690326076851	0.0	6.18043536355121E-50	Proliferating cells
TPX2	0.170527631716906	0.220718501912019	0.0	0.0	0.313682905455322	0.0623381967331161	5.85743001422976	0.13600083334174	0.232986163804657	0.349146785685227	1.23814927742623E-49	Proliferating cells
NUF2	0.120932511328109	0.045074184584221	0.0	0.0	0.203024240147468	0.0313019416024723	3.80232635248573	0.214387712529967	0.184749744995331	0.0	3.85113859489838E-49	Proliferating cells
CENPU	0.0	0.0889341421885427	0.213809003171762	0.0	0.679458627346763	0.459850029386778	5.09658311676821	0.203302091656268	0.321475074467958	0.689360021725663	4.97481241005452E-49	Proliferating cells
NCAPH	0.0186575861823111	0.0788362228605918	0.0	0.294290523757308	0.0980202488088814	0.0484006179873248	3.3376117238088	0.0408000506359907	0.0336211562912003	0.0	5.16951398004747E-49	Proliferating cells
ORC6	0.141937058818348	0.0638981901998571	0.0	0.0	0.318395722768109	0.120004887682047	4.00055730247618	0.0803037653525363	0.0705325712370752	0.0	5.71578653051779E-48	Proliferating cells
E2F2	0.11544769002732	0.071791753591479	0.0	0.0376311122395269	0.153020057937608	0.238436639013977	3.37188977250392	0.0479454339924311	0.145050495178355	0.0	8.45159820122175E-48	Proliferating cells
CDKN3	0.0566651863558372	0.144829596016612	0.781550752514606	0.0	0.218802639918011	0.144878691401951	5.44111375725066	0.051928937546569	0.326397760589285	0.421890533641137	1.94994118384785E-47	Proliferating cells
TK1	0.374569004847325	0.156922428537054	0.743766375502543	0.103184561710321	0.647065567938526	0.254230987829131	7.62760746669112	0.251796622264452	0.235964157606991	0.0	3.160008976484E-47	Proliferating cells
AURKB	0.163363300570484	0.124334268627301	0.517127740228824	0.660429659615869	0.306094636049763	0.221264691455655	6.11448183546146	0.190445915075097	0.104375043824337	0.0	4.24280943258123E-47	Proliferating cells
CDCA8	0.0865825387116613	0.0373986405884261	0.0	0.130048288416889	0.150328236972928	0.0273424703197293	3.38225775521506	0.123576591092164	0.150135817175027	0.0	7.66927525170772E-46	Proliferating cells
ASF1B	0.142762311346159	0.177801733341045	0.0	0.201081521733558	0.548720569719432	0.515413655716633	5.71533578305867	0.105704436790956	0.203721050115289	0.0	1.67112877008054E-45	Proliferating cells
CCNB2	0.0995698733739662	0.0324564535140448	0.0	0.0	0.417548214156094	0.138910596559203	4.21695017985766	0.0876185687193597	0.141501909935306	0.0	2.25132833245606E-45	Proliferating cells
MAD2L1	0.0673331866281603	0.266004669184418	0.0	0.0	0.161990713010886	0.0518054669118155	3.50113117746503	0.278708568869381	0.177855400233801	0.0906394892143036	8.2355583661256E-45	Proliferating cells
MCM4	0.134681179332051	0.15044573777842	0.0	0.0455688533944759	0.515393645905248	0.237607476224821	4.43865995030535	0.155111786374383	0.155302360180623	0.529734604656647	1.069029919824E-43	Proliferating cells
HIST1H1B	0.142135964542011	0.0497162772252894	0.302848485101017	0.0	0.443045854858235	0.125865837718814	4.70098646572718	0.153512732777383	0.071672028551977	0.0	2.73633699619886E-43	Proliferating cells
OIP5	0.173290498173818	0.0815318427295729	0.0	0.103585270897663	0.304287687042411	0.051705137050154	3.26494592073092	0.0597213714018356	0.0607152914038503	0.638650264180815	3.82092538850376E-43	Proliferating cells
HIST1H4C	6.82255129359969	6.35908606280661	3.23917628913424	5.16849407862292	5.17344236844636	2.37424411135127	12.2740410328473	6.44665018195747	5.82959014288065	3.33698229520764	1.46061685133697E-42	Proliferating cells
PLK1	0.0176061874624156	0.180392516955501	0.519032391801404	0.493589576872728	0.188084906146233	0.106536655910502	4.64294699422075	0.101089056983579	0.125073085854224	0.166876672184934	5.33412061256614E-42	Proliferating cells
C21orf58	0.154357544488457	0.10413720163308	0.0	0.0	0.269786174783783	0.111376358818732	3.51276302660494	0.0203358666559578	0.236758668385932	0.0	6.02109519759865E-42	Proliferating cells
RACGAP1	0.0	0.109505048806363	0.1471401032936	0.0603154452053479	0.169409836881008	0.173311948165202	3.26335493628881	0.0483713607388807	0.115698800205778	0.208122010046302	7.70701697869519E-42	Proliferating cells
MELK	0.194737079814088	0.0990647532176678	0.0	0.0	0.112056754674844	0.018121713557734	3.31531541624903	0.118414822740141	0.103971660457021	0.151797604957743	4.9180148001807E-41	Proliferating cells
APOBEC3B	0.2415198066148	0.042948536816658	0.0	0.465262901400728	0.202263291784544	0.473898078102771	4.46088061572695	0.201353080411073	0.0788625106426443	0.0	1.09365405646748E-39	Proliferating cells
CDCA3	0.203061702543469	0.0728310546791089	0.0	0.158381561373982	0.0922776535286016	0.0415764951932011	3.50399738636588	0.0128004232519564	0.141851928982032	0.0	1.14019391227066E-39	Proliferating cells
RAD54L	0.0465039969596132	0.118125267448668	0.969246122500311	0.238391872836932	0.218509730494136	0.19311845809551	3.32015559884432	0.177974423648172	0.109066840998419	0.0	2.81529918885498E-38	Proliferating cells
CLSPN	0.124615416279997	0.18027823022254	0.0	0.116929101457261	0.347957755604933	0.182027151877027	4.55381421538689	0.18376266190238	0.217970840393225	0.170925014077884	3.63831042332289E-38	Proliferating cells
FANCI	0.269701057719957	0.170352095875989	0.0	0.508513355158109	0.303445482261602	0.169709326392658	3.91823513290509	0.23113428125019	0.332144463841778	0.243771858770865	5.49219211253777E-38	Proliferating cells
PRR11	0.0323556336942715	0.133671906601369	0.218565781364198	0.40217734401118	0.414532976530679	0.3959620146341	3.27693342135289	0.107245805032692	0.0909713307783968	0.0	3.06367182124514E-37	Proliferating cells
CIP2A	0.297850366326949	0.156117047803731	0.244743034059958	0.0	0.273240574994996	0.194411915026287	3.57703676049891	0.235087695858036	0.0990179321843994	0.129834990666619	4.10752057198683E-37	Proliferating cells
NDC80	0.136795563918879	0.177127976749804	0.0	0.345006725525201	0.190230930890251	0.055552270381007	4.34489860446125	0.116138966787373	0.196416824937999	0.0	9.65309510847264E-37	Proliferating cells
TCF19	0.229388042780582	0.341323192891075	0.0	0.0	0.315508081987757	0.100641648925505	4.33776790625247	0.333100656424366	0.314167323226724	0.158117700996524	1.03454657774452E-36	Proliferating cells
CKS1B	0.512318779867136	0.420061526443116	0.783478195952104	0.607957412556612	0.605270797966028	0.255866577097666	4.68181822393341	0.208547102023878	0.298994087484975	0.0	6.45780027531816E-36	Proliferating cells
SPAG5	0.151320127049976	0.194106606023054	0.0	0.176112621774157	0.383201823231438	0.470757156914446	4.05924403634815	0.300741252996006	0.106116837004683	0.395287053373952	1.00159147971569E-34	Proliferating cells
MYBL2	0.483769586915085	0.249650176194309	0.0	0.0	0.190953866693644	0.0766702500763742	4.18854230997942	0.177599281693585	0.0527713880342735	0.0	5.04331014028178E-34	Proliferating cells
CENPK	0.416355672384657	0.441548184168403	0.0	0.135360729133947	0.302053959915388	0.0841034981196238	4.35434842220488	0.296209978255738	0.52561332012007	0.0	7.79011818695722E-34	Proliferating cells
HELLS	0.279854190033319	0.247209235460862	0.0	0.167343617663062	0.214453702060161	0.15274584429086	3.57947257460713	0.231122461368777	0.268893011492872	0.0	5.76587766960935E-33	Proliferating cells
NUDT1	0.82228725121795	1.0636236183127	1.5557169473212	0.450611823423939	3.0833154538288	1.20808593326765	6.68233023803651	0.936110955834839	0.946524127584307	1.60109310627949	3.72960179847776E-32	Proliferating cells
PXMP2	0.163524922039218	0.331165981879556	0.0	0.134135826901107	0.360478093103142	0.227121988931358	4.85115114804635	0.130234147372905	0.292450528816938	0.0	5.06343574016524E-31	Proliferating cells
CDC20	0.0207872289387132	0.106264536116026	0.298198513779582	0.0	0.226052003225675	0.0732392088202978	3.86765206120918	0.0304646238200449	0.126995383558229	0.0	2.41305888872266E-30	Proliferating cells
RFC3	0.363519365792323	0.408372209572375	0.0	0.0	0.484944925628469	0.35559581000209	4.08191896602236	0.207335164380865	0.235482173212899	0.0	3.08763787566357E-30	Proliferating cells
BUB1	0.0233331392037086	0.0937500428903407	0.0	0.0	0.109681253049949	0.047614263046537	3.0439636166073	0.157473935562005	0.0588776899813118	0.0	4.96266421198006E-30	Proliferating cells
CENPW	0.235096623456756	0.0943180974654629	0.0	1.02964187925842	0.524302774663858	0.432776411469986	3.91979979788845	0.218014211212605	0.145097692825413	0.0	7.53744070249263E-29	Proliferating cells
NCAPG2	0.251036005908186	0.42782231098528	0.239288021862041	0.410344842946246	0.288488108212834	0.117477254149914	3.85273242145046	0.307629947553113	0.537769609036153	0.86821157824999	4.49457158740686E-28	Proliferating cells
PHF19	0.211659747216805	0.384761355126012	0.38938043848432	0.853499920079061	0.972979262672245	1.6967827504661	4.24744669114029	0.523004305597266	0.26006634192376	0.0747402926231757	1.84817199530167E-27	Proliferating cells
CCDC34	0.306892507545281	0.403051182424535	0.311713731007385	0.0953548425894317	0.186590706603861	0.0651341349392648	3.32948092761265	0.187379069974099	0.155938414862677	0.0	2.20454939496884E-27	Proliferating cells
FANCD2	0.91265513336349	0.369828420422414	0.0	0.59647761143726	0.425577500759902	0.123781213623804	3.36339397643073	0.476429937394226	0.286252798422223	0.148670619646182	9.26247932160774E-27	Proliferating cells
GMNN	0.354500753813739	0.40449761460438	0.319027849948095	0.432309037565118	0.524189110703423	0.318206851026285	4.70710019244947	0.510239583010003	0.268460376978302	0.823203370987679	3.64477701760686E-26	Proliferating cells
NSD2	1.05044504760974	0.492535384099949	1.37740184741727	0.727039941824723	0.722637515297864	0.404313716544337	3.51022303314572	0.297208105539459	0.351366033778772	0.124676773230914	2.01154769283995E-25	Proliferating cells
ATAD5	0.550590324054187	0.232613256535347	0.0	0.495506846154091	0.475062179622483	0.214639642188126	3.43977989048513	0.178764295799627	0.258567654829054	0.0	2.02832427965603E-25	Proliferating cells
SMC2	0.242403218569794	0.456496031873793	0.351277060607546	1.04153792238628	0.738149109692304	0.312301159141446	4.7973381030434	0.884943088293464	0.506168974815649	0.491784262688295	3.30934371248782E-25	Proliferating cells
MXD3	0.139170446112754	0.178891020843455	0.272325243659222	0.0	0.331717011672291	1.05933079494521	4.17187522332225	0.319538933514835	0.424665194844237	0.0	9.20580687346418E-25	Proliferating cells
PTTG1	0.584125781448134	1.38567690724688	0.593880796342716	1.61490848968484	1.20108698052454	0.184751634735802	6.5989321785187	0.797372773720573	0.689505368980322	1.12602722730913	2.4058950953496E-24	Proliferating cells
TMEM97	0.0	0.216051752237105	0.0	1.13189093549435	0.813132079194262	0.10409273523578	3.34455258840676	0.200041021393663	0.500298023605681	0.917317341207243	2.50461844131474E-24	Proliferating cells
FEN1	0.627583066950062	0.306428109592391	0.0	0.0767409634633629	0.458604120010829	0.319702983507399	4.86646017111613	0.399051855958941	0.573934692909177	0.766472152037755	7.40190624626905E-24	Proliferating cells
HIRIP3	0.27222588461401	0.394546329690108	1.01669345324738	0.351500461873366	0.604180710746791	0.378826177680241	4.5396985074684	0.792221650161694	0.513849901938028	0.0	2.00085353799839E-23	Proliferating cells
PCNA	0.771403695508164	1.38702868988436	0.962200121502577	0.171921658633672	1.72128182815005	0.619271535224174	7.66485197477245	1.09242598828024	1.53286324214483	1.46195694829484	7.49124583258227E-23	Proliferating cells
MCM2	0.572762694116748	0.281376999925153	0.0	0.0957722431116514	0.719034158528908	0.178117638348015	4.29090713818793	0.494238936939037	0.371396143513185	0.195214629309295	9.60235721808197E-23	Proliferating cells
CENPN	0.760311807839619	0.271629657829964	0.372241072820698	0.740257061569136	0.584345796459604	0.31215038604989	4.01183826736223	0.42633296042346	0.313510073267944	0.0	1.89873795078974E-22	Proliferating cells
NCAPD3	0.509314913588953	0.546247158944696	0.554483879896356	0.260436464905733	0.520900447824564	0.375427469052599	4.02436722927693	0.566881269901364	0.423020991324706	1.18632815587208	2.71963485510292E-22	Proliferating cells
ATAD2	0.247695059605435	0.61850178509217	0.768939713645235	0.424153710553881	0.403841588671169	0.214552018390019	4.20613491103961	0.380291265264646	0.439592943445603	0.506809084876594	3.19820502223351E-22	Proliferating cells
TMPO	1.75637468284659	1.15874021972146	1.78672787344665	0.798446629034574	1.73773527390751	2.33642943875694	5.67555827688075	1.14140061099247	1.22930359241099	1.97969667754361	2.45794029809437E-20	Proliferating cells
HMGB2	2.63994508614213	3.25528010838936	3.84875008112994	0.492335556510973	4.72080017407681	3.80036037809845	9.94709369626923	3.64172777808599	3.31481738212698	2.41737605752745	5.26530783702704E-20	Proliferating cells
CLN6	0.766293214861749	0.380516356808964	1.15278943231849	1.14188430893298	1.24368167168561	0.834989922675166	3.98399051753304	0.2590983293781	0.317332554536841	0.949125558116589	5.9480312407355E-20	Proliferating cells
DCK	3.53204747923367	2.06056339443647	0.706663581875253	1.70528346537878	2.84186938417526	0.856828553865083	6.06718896871182	2.17684057763901	1.96375389214529	1.26022202975722	8.85008171004745E-20	Proliferating cells
TACC3	0.288439774384153	0.810880252451362	1.06464878442938	1.20490687439636	1.33287883958054	1.47178357082831	4.43621957180327	0.738444592113874	0.685210671652797	0.0	1.60866607851167E-18	Proliferating cells
TUBB	3.27806297001459	3.71632224756607	3.54138632488946	5.70403864161405	5.2783528358619	3.94972759899673	10.3332349260288	4.0968999559009	3.9543817621394	5.08750133724779	1.97139866542399E-18	Proliferating cells
CBX5	1.54758516086612	1.09307150570782	1.2854328263215	0.854585555018232	1.37206689109364	0.528888620538295	4.38888024781194	1.47938020223837	1.13639620699365	1.44925143759729	2.14370072759154E-18	Proliferating cells
CARHSP1	1.01371123168323	0.826555896387314	1.68681031956436	0.725048997294809	0.880716555306396	0.634601862082223	4.95448713799015	1.5455437120744	1.18609331398557	0.221636620934601	6.14785385519632E-18	Proliferating cells
SKA2	0.301296330089685	0.797020049336724	0.508123342798149	0.0	1.20410098281288	0.548726772422512	4.14090686671652	0.815557415303498	0.906964120546766	0.336975432998895	6.16631842051705E-18	Proliferating cells
RRM1	0.272263568267821	0.752255083848127	2.18242746005101	0.356832739161366	0.720245601442143	0.362731886220387	4.85363493243024	0.539705844766295	0.839702905769497	0.0988654090025752	6.77062123858255E-18	Proliferating cells
HIST1H3I	0.23412100633369	0.187498305481684	0.497445399516108	0.245836811124783	0.441155129546932	0.14181248065925	3.84992338808808	0.371500717621415	0.439810029155738	0.339198302554132	7.10982251895056E-18	Proliferating cells
MCM7	1.85190650471617	0.888137757152218	1.26187565002664	1.76545033300515	1.61588254140113	1.32852353949628	7.38995109652667	1.7516000387823	1.4675832979148	0.965193311306113	8.06290134923349E-18	Proliferating cells
FBXO5	0.164850948733854	0.377114920866872	0.309187827138469	0.0	0.432930019408639	0.258977784299746	3.62081625681348	0.238226594135814	0.441120962038381	0.461505278184588	9.07772793680658E-18	Proliferating cells
RANBP1	1.18621449623681	1.55254139881974	1.03990899908108	2.47882809617583	2.54869526624455	1.435768303093	6.24338096929629	1.54704930347255	1.33363659107955	2.15369307938944	1.16371259894276E-17	Proliferating cells
DTYMK	1.280899236489	0.810013170419314	0.782542317999056	0.26247177052152	0.942438844730098	0.453849874455814	5.68958381992611	0.514767055495559	0.774414155400573	0.256295732044296	1.7352910218662E-17	Proliferating cells
HIST1H2AM	0.59533152487719	0.50101677077083	0.0	1.0687006111975	0.865601660898604	0.352610365335408	4.65992899623778	0.712110547806295	0.485753734707673	1.22109911807463	2.99109643929096E-17	Proliferating cells
H2AFV	1.74002954468672	2.55236763426763	1.64650870096495	3.29514817154639	3.62595434671905	2.46265076061524	7.71123686718507	2.80930681828063	2.28716226206254	1.45279011097129	5.90555711101872E-17	Proliferating cells
NCAPD2	0.533045850602426	0.654674702930415	0.276374407880881	1.35566200210769	0.847842500676139	0.533152204244243	4.45560025553853	0.800584144914003	0.920681334861249	0.0	9.49476664412474E-17	Proliferating cells
POLA2	0.0661402517534431	0.263828258269185	0.0	0.369752319973692	0.718507386451118	0.450831261998184	3.52684015769078	0.390056371040825	0.314938482555167	0.799366351151442	1.97650837889506E-16	Proliferating cells
HIST1H1D	0.659459676395039	1.01553373889768	0.0	1.02313917404256	1.70895267567812	0.785053884756133	6.14351500386086	0.986607687726998	1.36899804902178	0.0	2.24207411234955E-16	Proliferating cells
H2AFZ	5.11228113240961	4.57742332109244	4.17489405234813	5.08169905998123	5.48949213523581	4.07551993668319	10.6833663950026	5.43966919291711	4.6942331953341	3.37883945125545	8.80081473528322E-16	Proliferating cells
TUBG1	0.542765862355547	0.39329182238954	0.0	0.190221895252687	0.683638634741906	0.476149541639216	3.81495739357148	0.576795296030475	0.387055921275755	0.0	1.93608240204742E-15	Proliferating cells
C19orf48	0.754428700223388	0.758402550696259	0.510748400130835	0.530457123546471	1.2329833487114	0.324170476003564	5.15816074333279	0.897099976525024	0.772831350105518	0.0	2.53402510302275E-15	Proliferating cells
ITGB3BP	0.490031793252603	0.628959353804528	0.0	0.583661704886141	0.512651901734684	0.523250881493348	3.89282768402503	0.546833408913029	0.443491786436257	0.814942332462467	3.32141740613436E-15	Proliferating cells
DNAJC9	0.796056092194686	0.975108630943311	0.529314871963249	0.336144562997811	0.610312156700422	0.327510936422846	4.45607457458317	0.738932736549873	0.863525751052997	0.57949597735182	5.81191637653107E-15	Proliferating cells
RFC4	0.530872833628836	0.553574350948836	0.0	0.0	0.665566427516984	0.217239951704432	3.60530428351932	0.712514947869024	0.496265860987326	0.0	1.05250619324658E-14	Proliferating cells
LMNB2	0.541380354326191	0.562074202960074	0.52709020348705	0.409988436157512	0.630889525713372	0.404061101761297	3.22825171681689	0.717679580488416	0.276820317713854	0.0	1.90056198194974E-14	Proliferating cells
CCDC14	0.493557070493878	0.679904416038757	0.57238281433163	0.879382042488046	0.996420686109349	0.53114268411486	3.72709421276048	0.655045196234659	0.762979014881206	0.812834817723468	1.91093070873969E-14	Proliferating cells
PRIM1	0.285867911736186	0.432292641670981	1.07397949691752	0.0	0.599360709897546	0.241530445819148	3.35144143236342	0.367507753249474	0.509780103510813	0.0	2.27487104695971E-14	Proliferating cells
BARD1	0.946631409450689	0.538125929113127	0.915336975602465	0.229778085334157	0.542974213024755	0.35809086859698	3.22222339807622	0.646418231871811	0.622893044933806	0.995327890711162	4.53223951095511E-14	Proliferating cells
ACAA2	0.649044916893912	2.05354144061416	0.203459415535284	0.893731099745092	1.46655006592167	1.21918194031707	5.32188562497878	2.99487248080528	2.12931133198594	0.511799166575673	4.97851324149493E-14	Proliferating cells
LMNB1	0.278124710983579	0.326954387389477	0.0	0.275258044876569	0.562704206298712	0.506839543867205	3.07326519624212	0.691511903694534	0.410273113838241	0.300035535176885	2.43989227702428E-13	Proliferating cells
CKAP2	1.00027206914142	0.677494907758896	0.0	1.12436385877179	1.17560099669007	0.50594050544009	3.22560255501639	0.710287407091092	0.436811381044721	0.295547245256702	4.44477486785021E-13	Proliferating cells
RPA3	2.07020984099102	1.04684591355124	0.225471297548604	0.569411336970195	1.28151488817324	0.877438994674713	5.0320736658932	1.03416819383324	1.04306193618355	0.696584320293772	5.19544179012511E-13	Proliferating cells
RFWD3	0.366332843327069	0.493478732529755	0.550405310071836	0.263602027742242	0.809578852041669	0.364461181709676	3.06092431853028	0.506265446769831	0.59977384097318	0.3219233428776	6.26305882259539E-13	Proliferating cells
KIF22	1.2468094615012	1.58746215435278	0.802623015666369	2.24020682095801	1.83891540091256	0.964585892810229	6.42907012094056	1.41567621410484	1.53685498821984	1.37325282345003	1.28052346461585E-12	Proliferating cells
VRK1	1.37767966276467	0.944776665492886	1.60186011301075	1.74432423429418	0.940185636703516	0.490071504089165	4.06793849816857	1.43849357715474	0.877748946446353	0.665629035589983	2.04583255991169E-12	Proliferating cells
SUZ12	0.819784133179116	0.71427554839214	0.963708198297629	0.826042361009102	1.17737574267681	0.927922934773225	3.13058077252878	0.911462832390307	0.616876822562543	0.523794453919439	5.41289895129715E-12	Proliferating cells
CCDC28B	0.45431975237288	0.594555547329284	0.0	0.501671956449078	0.582727682297791	0.231485207668939	3.52222404807734	1.30166212431288	1.04785171722398	0.0	6.31163213627854E-12	Proliferating cells
RPL39L	0.243851144338234	0.403469840567032	0.360398746089609	0.212082185962319	0.500409596975157	0.168171978459626	3.04521724556291	0.27985829989975	0.567931676266492	0.0	8.16159752966671E-12	Proliferating cells
RNASEH2A	1.12843708493009	0.711198863772915	0.970832174312654	0.406523908968811	0.857771746569231	0.58587090919373	4.87094231249874	0.897468882847658	0.955933905079081	0.0	3.22276425179782E-11	Proliferating cells
RCC1	0.645148643814805	0.279486493665584	0.477632900188041	0.0	0.59361148039121	0.452967080935563	3.02846265852217	0.368889765963518	0.384208113909098	0.176858014752053	2.90753992956494E-09	Proliferating cells
ACAT2	1.24445808990653	1.04223621575327	0.0	0.175044966294536	0.872581505228295	0.593675161808596	4.05634646409324	1.09908563543182	0.924113600638989	0.633202312935952	1.21128558121137E-07	Proliferating cells
IFITM1	5.95004815065246	9.9954951034775	7.42316784347837	1.58585745293507	3.5048220928575	3.46151595774807	7.02836147618959	11.9029639065491	10.7699148625114	3.11051254561893	1.74393934912282E-162	Resident NK cells
IL2RB	2.30427509361915	5.482845250749	2.75843945820752	1.09972637729463	1.18675095057528	1.14401446410476	3.82407606289716	10.2982284780082	6.5083091765269	0.876648671045511	2.53121361307502E-161	Resident NK cells
CD247	2.84143270932674	5.55749827178864	2.69556433954346	0.781243046895536	1.10287406354258	1.12398606803328	4.47282212560122	9.52774105163659	8.24617130306998	1.29910152954741	2.39547150089681E-149	Resident NK cells
KLRB1	2.09350559715038	6.17932521630996	3.18163546695447	1.16898427164568	1.22014982960975	1.10813653732416	5.15572196539449	9.86507095290987	7.30671483646967	0.856294970769919	1.97950918647154E-123	Resident NK cells
CD7	0.963913968482747	3.7485568602193	1.58546636864708	0.869208451124236	0.551000971369926	0.375970635150954	3.48050424751743	8.06456273305203	4.59788941242489	0.5674885722176	7.67809611842486E-123	Resident NK cells
KLRF1	0.985685010749737	2.74894060258205	1.65324715694182	0.369133917721793	0.708140127657835	0.645078520401038	4.02682884728559	8.56480033597709	5.55324934475245	1.18213968946618	1.32084498169893E-108	Resident NK cells
CD160	1.24570169386395	4.18996885290807	1.14286138467244	0.430842063040584	0.948216172841489	0.556090508832998	2.9930204464011	9.13892087705084	4.11117246631426	0.974365942475621	1.95863638341371E-108	Resident NK cells
PRKCH	1.23954517112782	4.72682903758538	2.84467764240686	0.648196609232934	1.91273597489743	0.617802564903412	3.50123011978826	6.94646020242351	5.58356230087004	0.687118885459506	2.02869460107096E-106	Resident NK cells
XCL2	1.31724998766736	4.4811562372117	0.894620706929505	0.593654326929056	0.556700499988379	0.482633635623824	3.03668208022062	8.47202423319603	5.3891897805647	0.690152703391706	5.51950873568806E-105	Resident NK cells
TXK	0.499556495389521	1.37103899010549	0.744764757857053	0.15783391105117	0.526747569389052	0.346773441348016	2.16368578058254	6.50688434201326	4.21431227217978	0.317565107800941	5.97800884872143E-103	Resident NK cells
XCL1	1.25406052735123	3.06499994974429	0.943690923744144	0.472656687988681	0.420188185220226	0.407006150658295	1.49947178177789	7.79426560108007	3.00053351237735	0.801358975376587	3.51052006348854E-102	Resident NK cells
GZMM	1.40877379380924	4.97342895066155	1.70753743095002	0.442683418957716	0.606859267235742	0.540811839221593	1.86311529829491	7.79401510820168	5.68266629172824	0.514422767843476	5.31370451295675E-102	Resident NK cells
SH2D1A	1.0992987683662	4.78195187507137	1.31149397139684	0.479831914779825	0.308302902367346	0.346082794601252	3.20243018401457	6.26701173902073	3.53540125289882	0.370341321435507	9.37429072338918E-101	Resident NK cells
STAT4	1.65493550048008	5.08963115692144	1.09930691156214	0.558257850432188	1.32113105005111	0.747940416572581	2.25650332792218	6.48005221828382	5.14415072851776	1.34279695724679	1.04359132576568E-97	Resident NK cells
SH2D1B	0.722390091854901	1.50070152763075	0.659697332041394	0.153340687494839	0.519520564399198	0.708360811662374	3.08276045899261	6.63186041779042	4.73762117587577	0.241054231468023	4.95052750632229E-83	Resident NK cells
CLIC3	0.640934421447984	1.51426410174494	1.50657377221599	0.664625258301209	0.47034586025313	0.377984075575805	2.63130511616136	6.58981733416722	4.72481613565186	0.497308757934423	2.60318396484381E-78	Resident NK cells
CMC1	1.35501375783236	4.34133937715502	1.14596121857102	1.38617343541793	2.33086744332165	0.94774386539972	4.89322827413862	7.72947652158099	4.63523708923056	2.20030822503069	3.55421048849485E-78	Resident NK cells
DENND2D	1.71598745135089	4.0823643465204	0.732440407037345	2.04966360041883	1.33999477969529	1.23622837788541	3.42467202691806	6.44722057935209	5.19502612771035	1.40633447060892	5.69519585625122E-77	Resident NK cells
APMAP	1.56350878336449	4.58169791735332	2.52011879071044	2.85282968907801	3.59266941573704	1.69426943481253	4.17340179284899	7.78916551626444	6.13593067646511	2.4784490147442	3.89789662680353E-75	Resident NK cells
KLRC1	0.506990772195772	1.6641126506409	0.481593490845313	0.0896135098119506	0.201189117312469	0.147553729255297	1.78486394053668	4.98618561232022	2.18526595111902	0.0	4.14833780737462E-74	Resident NK cells
FYN	1.53811383658581	5.08469047745108	4.34023950218812	2.5538466656452	2.23190533629915	2.52454682058871	3.22936015757817	7.20033092101769	4.61566476810774	2.60179207457413	2.38108071780067E-72	Resident NK cells
PVRIG	1.88897532149293	3.89036048478648	1.16838700846211	0.454620703202752	0.577566800490757	0.505076498808287	2.0318894208593	6.2670687528412	3.85926651340518	0.894010258557342	3.99179613659403E-72	Resident NK cells
IFNG	1.86671722013226	4.43776445236686	0.635920114551542	0.714286398879244	0.518524240427198	0.608179606302823	3.13000460583867	6.0174049550368	4.33656300628338	0.337190391200504	9.80865197625547E-70	Resident NK cells
TIGIT	0.648677183038687	2.54809838337396	0.794015869635711	0.409937685632453	0.310151348168725	0.218515350969189	1.52101194360657	5.22196837598465	2.60453617899482	0.376075080322284	6.90743096214497E-65	Resident NK cells
ABCB1	0.815146039561295	1.43161904164983	0.262856639751985	0.0942769751259047	0.246202104941429	0.128983120883459	0.984816589678538	4.11317316730331	1.61381147770968	0.103798167983784	3.58214461467291E-59	Resident NK cells
ADGRG3	0.0713287178042888	0.480868613689505	0.424753671207464	0.329686920596631	0.109262589550049	0.474626478288902	0.954112762683721	4.35130499520533	0.55256685097806	0.0	6.42701955665432E-58	Resident NK cells
NCR1	0.134382737468073	0.857346481218284	0.489344353430024	0.180002131170075	0.200686933222016	0.131575313721387	1.52173360264447	4.48449951825588	1.97028134318101	0.191553827399214	8.60373788570235E-58	Resident NK cells
COLQ	0.214240843665552	0.988315755902148	0.313841934830081	0.346361868810689	0.350319006394276	0.189152287304054	0.31162056398119	4.27940657408219	1.08993044048366	0.537635272228575	7.58212283832428E-53	Resident NK cells
AOAH	1.37408568654086	4.32725993491571	2.2437997141536	4.06496475253234	6.28035388847857	5.42261444025329	6.1451575364773	7.69195251115145	5.77076926094094	0.930112011945061	2.25969263273255E-50	Resident NK cells
SPRY2	0.546850848003019	1.08506890183177	0.635169242983339	1.44668233862993	1.18547816706645	0.165291382559564	1.21132344562755	4.81666685638759	1.03113462689994	1.12242503421609	4.20211636701868E-49	Resident NK cells
FASLG	0.841181232151398	2.19315122243872	0.57234299957931	0.373477521662145	0.274179496090639	0.291457127129813	1.60880573882741	4.52934715305684	2.85069278186732	0.546572130658885	6.405818341744E-46	Resident NK cells
NCAM1	0.408522036480546	0.81005975666624	0.117839918166972	0.319785768087777	0.157063210674285	0.209463303010579	1.2272058103725	3.26835699202429	1.3836221818669	0.151269110086745	8.11952053004475E-44	Resident NK cells
TNFSF14	0.773099089638771	2.1162033232386	0.520690636166085	0.399114294071119	0.429185265287669	1.03690285358044	1.35074385314203	4.75837333649318	1.25421503532647	0.58152809719272	5.56602328515371E-43	Resident NK cells
ARHGAP9	4.52230155291543	5.17176265181598	2.90274934468303	4.06738597087367	4.41199193785957	4.33845216502552	6.17151228228008	7.76078488464833	5.65700116838167	0.900123987243557	4.6394926864472E-39	Resident NK cells
CD244	1.20525627025297	2.84739817127334	0.915490267890044	0.401272082111998	1.21817828787483	1.7933788069201	2.20429698266931	5.27523726987256	3.57251494672649	0.83193076547107	2.42467095457619E-33	Resident NK cells
IPCEF1	0.414778203058271	1.87805711652232	0.43146963190449	0.248861113461183	1.25109291369597	0.812600391767089	1.19074442206073	3.4761484744399	1.94362188441209	0.133890455090641	1.71826322651851E-22	Resident NK cells
PRF1	2.6616126634318	5.97311012793026	2.99585000837592	1.16695323513146	1.59057929887781	1.4618138083556	4.24148138560476	8.94315868722161	10.1410238938074	1.55840548948593	7.67644024581043E-166	Circulating NK cells and NKT cells
GZMB	2.20517482701139	2.94103607793791	2.89137362150224	1.49173592349217	1.07681665767345	1.07650215619548	3.14928103065537	3.59482373032665	10.0377406122256	1.0352994457414	1.20201987645801E-106	Circulating NK cells and NKT cells
GNLY	3.42412347192773	3.82039921559831	4.24186597221721	1.84893059726877	2.11727379340393	2.23778819836848	4.52570936545812	4.18716251404571	11.6064199379563	2.01574781005707	2.76402024140836E-104	Circulating NK cells and NKT cells
FGFBP2	0.968245029984829	1.07171324909341	0.907419627383621	0.281547934225588	0.572723685163438	0.571801882725546	1.99071981265413	0.825528852740408	7.94082349442684	0.397134449830712	2.48920753521145E-92	Circulating NK cells and NKT cells
LINC00861	1.18391776956491	4.03700312812823	0.972198846519742	0.247960705521188	0.349995697261849	0.50504423680671	3.15090376902638	4.00258481311358	5.42923472459534	0.407569328954482	3.55939384422359E-89	Circulating NK cells and NKT cells
GZMH	3.0540923036008	5.19751538434372	2.03840442630927	0.97417794156231	0.876881343471904	0.782017868005052	3.22887774645856	3.62718439657385	7.81457093193471	1.0754050648835	4.24797296074649E-83	Circulating NK cells and NKT cells
CX3CR1	1.21878287175871	1.42178651443252	0.857119891138411	0.267008032418759	3.25307423226107	2.88219503259994	4.26378100550687	0.795742081191144	7.09358543708911	0.609439768437924	3.89378522609198E-79	Circulating NK cells and NKT cells
ADGRG1	0.700133035700827	1.36286647979439	1.66968799984604	0.454141689145707	0.640200690084249	0.391976259159689	1.28561115582217	2.67894825196874	6.55550591431662	0.939179851894832	2.86519554841675E-77	Circulating NK cells and NKT cells
HOPX	1.15590249733391	3.3800281475629	0.940444164315559	0.175111086484472	0.604405321303562	0.429673741145145	2.16933635324022	3.97899357799172	6.53324823679277	0.535710405508451	2.07051670454717E-75	Circulating NK cells and NKT cells
SPON2	0.456126387378352	1.32527355192675	1.49459070196017	0.401392767573643	0.818310907672563	0.597695297872896	2.22071027932474	3.87305168083086	6.38093451243718	0.353478125439475	2.79518463272332E-72	Circulating NK cells and NKT cells
FCGR3A	0.897008867675703	2.01455946857711	0.774755279206814	0.229756914945352	4.27795789416984	4.21738663687721	3.18929361399137	3.13012250591536	7.28681425711878	1.21944233216237	3.4336759541511E-60	Circulating NK cells and NKT cells
BIN2	3.06760427699108	5.05597245184477	1.73616352395509	1.92224423888207	2.94763793350623	4.88812228182909	5.07050723622787	5.71743118226226	7.34092547899655	3.15048325116716	5.9429537898965E-46	Circulating NK cells and NKT cells
LOC101928834	0.0	0.0116121943891389	0.0	0.0	0.00435948231897798	0.0105098417227538	0.0	0.0	0.0	4.00577853121292	3.01773429796144E-121	Mast cells
TPSG1	0.0	0.0	0.0	0.0	0.0	0.0	0.0	0.0225527462569208	0.0	3.7487484262255	7.33934519290876E-113	Mast cells
LINC01835	0.0903175441885021	0.0333011565875053	0.0	0.0	0.0	0.0202109051747087	0.0660800657234091	0.0188942201490413	0.0603842636043014	6.95042623136512	1.05356344388332E-96	Mast cells
TPSD1	0.0	0.0	0.0	0.132022259116928	0.0780212404088048	0.0489043297699465	0.0391835964391706	0.0	0.0	5.99950944917168	2.917964367384E-91	Mast cells
SLC18A2	0.172508399131783	0.0318675374779515	0.0	0.0	0.00529337658342561	0.0298470171418435	0.0812085831848324	0.024483266313055	0.0883830024410402	5.85853503913072	5.25013931927428E-82	Mast cells
MAS1L	0.0	0.0267836515673469	0.0	0.154278300717077	0.00665014717544036	0.0	0.0	0.0	0.0174299838814937	3.52896476021668	8.17801624356625E-75	Mast cells
LTC4S	0.0579974474834396	0.227295945648909	0.331935276899938	1.10281520491666	3.16837907212071	0.286955382557126	1.2757725840129	0.181312603128442	0.0948217896585318	7.8279331232342	4.30877332016897E-71	Mast cells
CPM	0.401987043110313	0.105816454286023	1.01613670246875	0.921117045033764	2.43096188595299	1.36252938099655	1.30980335699915	0.177476681917567	0.151725809902713	6.17648030376037	4.7686951795464E-64	Mast cells
GCSAML	0.0223957584881892	0.0173961912108616	0.0	0.0	0.0	0.00381504861148721	0.0	0.0250970198826902	0.0148452943662757	3.7800384149846	6.54451376724713E-63	Mast cells
CDK15	0.0434763327010158	0.0150662875013224	0.0	0.0	0.0125862178928332	0.0152141550275932	0.0	0.0206539281771013	0.0645181777811411	4.13010428568134	2.91005005356314E-61	Mast cells
CALB2	0.080621874570647	0.0403285984261991	0.0	0.0	0.0166085115278099	0.0210231191020968	0.0	0.0349478552306932	0.0	3.7365372904548	6.08027904035409E-55	Mast cells
CSF2RB	0.23664071126869	0.167347195147289	0.0	1.12083290407492	1.54997501170374	1.989708654714	0.637728604383966	0.142155141853949	0.200757911121461	4.11939168940129	2.62816970669765E-54	Mast cells
PRG2	0.0	0.0178579100225814	0.0	0.0	0.063137987575946	0.196156423295117	0.206176308236374	0.0615860440358367	0.0	5.83194976450259	1.86956865100511E-48	Mast cells
CMA1	0.142404686986584	0.129460102358657	0.0	0.0	0.0616885208517748	0.0882849464269479	0.108436512188787	0.17807048603259	0.0715536648406433	9.47721947030394	8.51619885027825E-47	Mast cells
MS4A2	0.0833323359723514	0.112423735366341	0.0	0.12421219335708	0.024227315023423	0.0375437020410597	0.025935203251952	0.0388875472986142	0.111757314317197	9.08333301919617	5.10203552355559E-45	Mast cells
P2RX1	0.99231930277141	0.168479366257574	0.758584168652121	0.35122460276531	0.474838454743099	2.11909099000306	0.208027746597716	0.107551696128555	0.138438192404081	5.65494069433515	4.82417867417664E-44	Mast cells
HPGDS	0.0	0.0812662245980327	0.0	0.0	0.302810363949118	0.0540764671383058	0.539264217702386	0.0260437063451037	0.0608789827809539	8.09004076177306	1.3769400127155E-43	Mast cells
CD9	1.15932985571179	0.474629857496209	2.03809134426472	1.26760198159193	2.9296860981339	1.0652960055853	0.41816994682598	0.405707299212656	0.295711659955929	7.9938459109756	1.43146556154608E-41	Mast cells
ENPP3	0.202878388730473	0.151181299325618	0.0	1.48807528421902	0.0580894303256193	0.0380866673917478	0.0854858547130778	0.111174168474794	0.0821390314617537	6.07497567207573	1.48661983589045E-41	Mast cells
RHEX	0.894710554180976	0.212758516993133	0.0	1.9003699782985	0.0678986940123439	0.0689907501158574	0.298887526639203	0.04374741413573	0.0683073333297209	8.42070989569875	1.98633071333796E-41	Mast cells
BMP2K	0.831313849252055	0.219234300140558	1.365614021691	0.384738317030102	1.77126139145411	0.639920392411898	1.34694023004841	0.162916320433658	0.288656415629978	4.91152063452035	2.66235155165083E-39	Mast cells
SIGLEC8	0.0772646368221429	0.0423473793721979	0.0	0.0	0.0534734956664068	0.00876967946920749	0.0	0.026476427663187	0.0166475554749415	3.89946495151399	3.7747419236408E-39	Mast cells
PAQR3	0.983032031922842	0.1907585954578	0.70592932533023	1.47499071962447	1.25651074979681	0.578778749058885	1.28046565599277	0.299538948558096	0.308562576248128	3.77365711267444	4.23964430544906E-39	Mast cells
GATA2	0.150911614654575	0.108331819828257	0.647298178685713	0.0	0.103994282725433	0.0744107329541689	0.0712826947093914	0.0468545824599508	0.152599812450319	9.02828918286346	4.45799700164001E-38	Mast cells
SLC45A3	0.184456134876793	0.090111942653166	0.0	0.0	0.0238771857948191	0.0470788509575412	0.0	0.0791813638501192	0.122529092245742	4.02261190200977	8.71019063735709E-38	Mast cells
TPSB2	0.0	0.0549491775046723	0.0	0.595527030978985	0.357751911192151	0.455130269216055	0.242982638679158	0.0741553760513642	0.147227094554749	11.6604275035507	1.06607463565348E-37	Mast cells
MLPH	0.0290355086462934	0.0776189131213718	0.0	0.0	0.034450409457979	0.0427764272323524	0.0	0.0205890359839176	0.0630170568662839	4.84563823497808	1.34095027366431E-35	Mast cells
SIGLEC6	0.351325237182009	0.0654254736065968	0.0	0.0	0.401323933078592	0.0134271721358884	0.148638876627225	0.0176537975300359	0.110604387331437	7.02959965975628	1.77055732255866E-35	Mast cells
STXBP6	0.0606821144056009	0.0111968478186396	0.0	0.0	0.0211811295572987	0.0	0.181269939789751	0.0223950207525627	0.00931535811156802	3.11469296321532	9.82634633444627E-35	Mast cells
LOC101928304	0.0851442200591553	0.00707929768255459	0.609065495931369	0.545189677069818	0.115579745864605	0.0674761393396755	0.0	0.023182976668917	0.055705986229497	4.66688701362177	3.14222611355362E-32	Mast cells
IL1RL1	0.185997648702977	0.113513893720979	0.63248007039689	0.0	0.102808901757539	0.0574106638961992	0.081284622714879	0.163922626686379	0.0569926852081986	8.60881151727365	3.52344618821993E-32	Mast cells
HDC	0.0666263003233797	0.153751945115234	0.0	0.0	0.149715232701146	0.0911915889069381	0.0207878360755748	0.0508379063581297	0.143100880580041	11.3924249543634	7.04826471153324E-32	Mast cells
LIF	0.175684379205544	0.387936899192244	0.425867813128483	0.802914976310402	0.241898393021943	0.194764677340401	0.852105590238206	2.1799479592328	0.2900664602932	7.82174772975914	1.08109863159216E-29	Mast cells
DLC1	0.20352169735981	0.193442527045458	2.58440558722044	0.223948364317571	0.138294108635622	0.246974813471476	0.0832030635676331	0.0788573617423857	0.0847987356632242	5.71288418375568	1.97856933083237E-28	Mast cells
RGS13	0.0	0.152565882325005	0.0	0.229465316361251	0.187492013176585	0.0621677863898641	0.106041320013633	0.248273263242869	0.121973429965324	6.03475957589814	1.62294704895272E-27	Mast cells
ITM2C	2.41226868599225	1.30371220500952	0.174578191409119	2.17618268618005	1.48759307358943	0.2185674618485	1.2894336128468	0.260294085341821	0.506097695679256	6.8609534169813	4.61463262139438E-25	Mast cells
KIT	0.230592868935809	0.208039701338397	0.0	1.39453540984775	0.210836998896453	0.0976090537798667	0.411758858523149	0.11330645565271	0.1694591244776	9.65250853324927	4.81970346432543E-25	Mast cells
IL13	0.102464522540108	0.00690203479457676	0.0	0.333060415346744	0.0388231886680208	0.10197034990081	0.0761289021563837	0.0399990679659447	0.0367041865200895	4.62134053609472	1.03271453223505E-23	Mast cells
IL18R1	0.145450795547542	0.844394883269303	0.834373723803383	1.56968251689104	1.64392639863482	0.129194289783645	1.30182683499589	1.0439883541131	0.804720570950982	6.05251122747306	2.26709019220015E-23	Mast cells
LAX1	0.97478359406814	1.41697656262468	0.454909207995643	0.294707454932324	0.142440154366393	0.125760347436027	0.383710564485214	1.71114213524419	1.75100115060726	6.38908858174038	3.915355255005E-23	Mast cells
HPGD	0.231785610576476	0.385940334267481	0.0	0.057548397518065	0.146416830821991	0.283633493927654	0.242286486042509	0.221493211800286	0.510790734349779	9.07465040712121	2.41621819299283E-22	Mast cells
MITF	0.109079116865511	0.116556601920665	0.99341865042136	0.0	0.834377392955917	0.553861602776461	0.562763101521532	0.0753084679109857	0.170751819549139	3.77649320672059	8.64842732762675E-21	Mast cells
HS3ST1	0.629059762259144	0.0428487453626495	0.0597323214434277	0.668959368823874	0.162058266539354	0.108065539948064	0.0344829444849497	0.0675647359941472	0.0360275110796862	3.99581347851582	6.07311362821223E-19	Mast cells
TPSAB1	0.6807282934108	0.524654685763777	0.0	0.335717326823988	0.278702423916175	0.422539126730044	0.360831819717425	0.280718531443931	0.49036270914205	14.1300674189616	9.1512723926466E-18	Mast cells
CTSG	0.725108858571725	0.432387891859893	0.0	0.447610063392456	0.472217603509688	0.430603845713062	0.369949190053453	0.247816107707052	0.433861097011532	13.7151156410136	1.02424768272749E-17	Mast cells
CPA3	0.599309485158739	0.382632940844226	0.0	0.204745853811451	0.243497288120882	0.348550690836073	0.30110679958032	0.281324505998482	0.397419349470905	13.1894473741921	1.56443692744043E-16	Mast cells
KRT1	0.200412312587934	0.061830032839284	0.175069690013452	0.0	0.0237369365815096	0.0108093605371375	0.314612156136573	0.0428399484638252	0.0405580516061107	3.55209027474862	3.25287573988733E-16	Mast cells
SMYD3	0.71106740602678	0.583702277980313	1.25086822253555	0.0	0.353566480189136	0.16851800586864	0.318175304826889	0.956278195043211	0.935077564639544	7.17473848718303	5.16367300946322E-16	Mast cells
GMPR	0.041229128178221	0.0829391802853511	1.25991650780952	0.71424870295317	0.227216988893385	0.226138712807357	0.349450797451487	0.110602113288685	0.192268935382051	3.91447232218794	7.67503710506076E-16	Mast cells
MAOB	0.0178098886776604	0.155018571872319	0.0	0.0	0.0429260627094542	0.117428466264144	0.0	0.204655794890181	0.12567641566526	3.69314703133062	1.31877778470665E-15	Mast cells
HECW2-AS1	0.0915706538105357	0.278705067449581	0.568591454430716	0.0	0.253787919648979	0.112929459764256	0.0305295438882234	0.0528008679077303	0.0727064691776473	3.8747409997262	9.56425322189561E-14	Mast cells
TMOD1	0.0377351531109945	0.0773897352896988	0.972078789546182	0.0799652473784434	0.211845910046994	0.111872686265382	0.222306493529165	0.1110979943848	0.148416270678124	3.2720314196467	1.70136634819771E-13	Mast cells
VWA5A	0.356479397301307	0.247578386144395	0.0	0.0	0.428144505408614	0.442261071351766	0.136136517172751	0.454769008501282	0.343128178978176	8.90042137750988	2.738570497007E-13	Mast cells
RHOBTB3	0.423223930076562	0.196935021307282	1.12688170074074	0.0625731353939093	0.477217429225634	0.0576892839891982	0.166667716537147	0.726596078674713	0.601861583549442	3.91631669947869	4.51555148878621E-12	Mast cells
NDST2	0.647952543355269	0.70308401458134	0.0	0.312769763407762	0.848883805176348	0.884705145652048	0.642624195335137	0.566308185974522	0.682806464444909	6.47362743694354	1.44070675386544E-09	Mast cells
GALC	0.397785142995541	1.07081036971944	1.93398241290784	0.955457262253466	1.10154726315423	0.782307142120139	1.63024264046852	0.98545334876126	1.44481352704015	6.2676135301394	1.40246882605515E-08	Mast cells
TNFRSF9	0.340300045617313	0.540913532365912	0.102484262939942	0.0537984323994938	0.061232119461662	0.219274179318787	0.248727807417766	0.393633864918954	0.271687498450674	3.54505488379141	2.95297277837822E-08	Mast cells
MPIG6B	0.138843244232235	0.0713461043863535	0.0	0.537904173705806	0.224808063823401	0.193195024280128	0.23180798209415	0.391902899887529	0.247132790693012	3.64636114696818	1.67066186925535E-07	Mast cells

## Sheet: Supp_Table2
Gene name	LM1	LM2	LM3	LM4	Adjusted p-value	Significant cluster
C1QC	10.156269962352	2.00553449124154	1.82964069772756	1.29994480817039	3.37404127030789E-58	LM1
C1QA	10.5027208939884	3.04427580257233	3.49700472905745	1.75645358411682	3.69198814899334E-53	LM1
C1QB	9.78997626255769	2.53181953192414	2.34576625185963	1.03696591494429	3.50293347601874E-51	LM1
SLCO2B1	5.0009838167349	0.66844323182813	0.279108468485311	0.126514569945913	2.36544444615808E-43	LM1
FPR3	5.49937955849868	4.35829350639777	1.00584556380526	0.429054317084671	8.19863541991239E-41	LM1
MRC1	4.55794152950713	3.17725364595652	0.506135263928462	0.477411669977005	2.31723301099295E-34	LM1
A2M	5.24779444418638	2.25106841712924	0.476834111350198	0.45619758843813	8.07157988599944E-34	LM1
VSIG4	7.14049005738365	4.74167696836407	1.57505708216098	1.25143297110361	1.04387197042294E-33	LM1
GGTA1P	4.76461850014836	3.1863747409848	0.770449010371666	0.654493786309893	7.46467654190555E-30	LM1
MSR1	6.15648251564838	3.4790778105106	2.27999134987745	1.61213328115932	1.80808642636308E-29	LM1
ITM2B	7.15431228258731	5.80797603684944	6.08717594848913	5.33119822944379	1.08370714025716E-26	LM1
C1orf54	5.11207669589322	3.25652805027276	0.721100585316269	0.887479703914679	8.01159192189585E-25	LM1
SLC40A1	4.03089506820058	1.09953618815165	0.537046892809424	0.545390107530503	3.74110881810001E-24	LM1
FILIP1L	3.95031315754447	2.87735948467214	0.901647790757152	0.30842969429098	1.3222032005909E-23	LM1
LPAR6	6.05839724426189	3.63233099385162	3.58219562678363	1.9505059054237	2.92344636042735E-22	LM1
GATM	3.06381597449254	2.03819514183254	0.361187057045878	0.243954817228314	4.83877012684279E-20	LM1
CD163	6.1630892060113	3.0475203347164	2.03210180640111	3.58319124296726	7.80804997029501E-19	LM1
BLNK	3.0896614405597	1.51231653585001	0.335530145188659	0.205036618914273	1.22299148203927E-18	LM1
DAB2	3.53822727799785	1.4531538481935	0.480123177374136	1.17701892676881	3.32797436800647E-18	LM1
FCGR2A	7.6358729081027	5.88604708423372	4.98468384318736	5.58910312949866	4.2112006861135E-17	LM1
C3AR1	6.15383899264044	2.73762636608802	3.82124908507892	3.00721651005495	4.668686503348E-17	LM1
GPR34	3.1194241435224	1.03002768494945	0.723786306211055	0.339399981848431	9.76472364697913E-17	LM1
CD81	5.5495774031004	3.61473976365228	2.65455493729319	1.55734933325719	1.91293317706566E-16	LM1
MS4A6A	9.35162873829961	7.72927636940886	5.58715461924767	7.53437589969263	3.10097003689004E-16	LM1
ID3	4.65707382317695	3.15223217554426	1.34851429574018	0.881748049110705	8.2612203616102E-15	LM1
ID2	7.75064882579775	6.37956353695776	5.64134984502147	4.10986251683729	1.54814938764169E-14	LM1
ARHGAP18	3.76266177091683	2.62471619332811	1.47362472151476	1.26235360076308	6.81370812689953E-14	LM1
STMN1	3.33420383417449	2.12900354304304	0.675285201535335	0.421449511257852	9.96336040474257E-14	LM1
SERPING1	3.66032109086267	1.40591865020528	1.61656684340913	0.758088355451227	4.13390880329563E-13	LM1
LIPA	4.75015198031325	3.28169706142849	3.64483159948884	1.66985985464272	1.70072384079316E-12	LM1
STAB1	4.21329479081563	1.44320864114912	2.20380713926973	3.09529124808437	2.60229520055129E-12	LM1
NPC2	9.38028185100177	8.11403809723764	8.16246328011447	7.20750168130961	4.65711115850365E-12	LM1
LGMN	3.39368423618409	2.0978556324338	1.00430270135627	0.768230018192067	4.71473064779808E-12	LM1
CD9	3.84749351617433	1.86594770080137	0.70891565362796	1.31452320695611	9.5724452725282E-12	LM1
LAIR1	5.44753052725528	3.06729938214081	3.85931850744788	2.65895713995316	9.9980534957572E-11	LM1
CPM	3.3834850947268	1.32154559237296	1.41908627503903	1.3114617779208	4.81835021494363E-10	LM1
CCL3L1	3.56309980145331	1.20142953232789	1.04042623728521	0.856110054638587	5.00005470830997E-10	LM1
IFNGR1	6.87056509895828	5.80997965523532	4.93942494773656	4.86930565391894	1.25843269604853E-09	LM1
JUN	6.29798506639488	4.97553826797881	4.86192506354042	3.36622095970568	7.00827221757784E-09	LM1
PID1	4.59664170536899	3.19313237533817	2.44677581781217	2.34649451756666	4.12909412746481E-08	LM1
F13A1	3.07132171000648	1.75786805044123	0.886428117109325	1.73508678021971	2.7222512937739E-07	LM1
TSPAN4	3.60196271983869	1.84441812501031	1.7146566002051	1.32948620271136	5.76810818680343E-07	LM1
CCL3+CCL3L1+CCL3L3	6.24705982877997	3.60121551881126	3.13313823615804	3.73709907370454	0.0000218908510593264	LM1
CCL3	3.76980500707852	0.991541073596745	1.46343215722518	1.29144584125811	0.0000271714574660475	LM1
CYFIP1	3.29736640393562	2.0426505478181	1.82829880789069	2.11302038478111	0.0000819867304388153	LM1
RNF135	3.30386449336733	2.1652600702478	2.04540726405229	1.79524037428596	0.00019245618780273	LM1
CLEC10A	6.31441990716116	7.61006598750188	2.07098592719035	0.887811501075948	1.36466586746966E-47	LM2
FCER1A	4.5150466717324	8.00963626869295	0.5620240782442	0.799454084512248	4.47741036332242E-45	LM2
CD1C	4.04055885669754	8.03519196818656	1.22204027370759	1.04177305985878	1.97306793497361E-44	LM2
NAPSB	5.77592959816822	9.11365071678759	3.79654947516802	2.49124111760487	9.31133876682063E-39	LM2
PLD4	5.02505212128321	6.45218045589335	1.73334718446725	0.696313017072264	2.44699352924687E-38	LM2
NDRG2	4.04902408848778	5.59185380159905	0.465870337622216	0.45176979761008	4.3836866102189E-38	LM2
FLT3	1.3278746814403	3.44875351896143	0.277584864343977	0.249859814984538	8.05229224989647E-29	LM2
CIITA	5.90498634845191	7.06857772472203	3.29225292686673	2.64945426833725	1.80198291485394E-27	LM2
CD1E	1.94162161364499	4.36123492793541	0.396795847661577	0.318997123939988	1.14682169448564E-24	LM2
TMEM273	3.13875135889303	4.55281116524855	0.717423987362909	0.76543226686482	3.18706029450797E-22	LM2
IL1R2	4.64282550765601	6.182926540881	1.3427781214474	2.33705514673994	2.23131810572645E-20	LM2
CYP2S1	2.47927302473627	3.67388460902238	0.178356084516742	0.715520415224638	5.58556659483955E-19	LM2
PKIB	1.97478564963153	3.11903051436981	0.329213800572679	0.219437222562212	1.16424361681548E-18	LM2
APEX1	4.40889280427798	5.85301829509535	2.76623793735144	1.75829481138521	1.18197733058031E-18	LM2
PPA1	2.89822391243687	5.41442003524277	1.8796427092629	1.63475695838167	2.72844022791808E-18	LM2
HMGN1	4.03813706431715	5.40053414709694	2.67157433752244	2.22134973442458	1.84014511143955E-17	LM2
PAK1	3.6278854397467	5.70923870587801	3.18217424081697	2.30440436521402	2.0883996402581E-17	LM2
IL2RG	3.10806985800694	6.35427439027294	4.98307113317988	2.90111122742644	8.14289739606095E-17	LM2
SLC38A1	1.08969296298197	3.05187535545028	0.674932800316609	0.401019101073376	8.57471944661921E-17	LM2
CKLF	4.39698245045532	5.62439638616112	2.08694150810699	2.51609935098232	6.64076315600822E-16	LM2
CACNA2D3	1.33166220387907	3.0226171190489	0.504998516059028	0.60113923427762	1.75049617774363E-15	LM2
MAP4K1	2.01861995709881	3.5367947803103	1.11235204850709	0.608729064324918	6.22850759732931E-15	LM2
HPS5	1.37105212896461	3.11872385718868	1.19637131973423	0.710320124541982	1.08194914259457E-14	LM2
SEPT6	2.96227872650122	4.99212196105536	3.21868730416585	1.92481913128364	3.00346127725303E-14	LM2
YIF1B	2.91850948681132	4.56381296345519	1.86538721304323	1.48896215610216	2.36187182775057E-12	LM2
GABARAPL2	4.15424673823378	6.15966641904423	3.81894791875635	2.51437692404926	2.62681785628738E-12	LM2
LPXN	4.2241841577816	5.60634704278393	2.47613272413091	2.75657606248617	2.63210361337356E-12	LM2
STARD7	2.95101241529354	4.48318800645912	2.5363873839523	1.57620571713908	2.89093492096474E-12	LM2
FAM49B	2.76249699383544	3.84630863850818	1.3124878569512	1.06230628004119	6.07715008415168E-12	LM2
CDC42SE2	3.46795647895312	4.6987266957337	2.93508713799212	2.11658040013874	9.06218407351431E-12	LM2
RPSA	5.16456688943038	6.1900124871878	5.1255845260173	3.75073329616697	9.83128683909541E-12	LM2
UVRAG	2.67999609098484	3.92061606800268	2.22740617266527	1.43358942725854	1.02940884466183E-11	LM2
RPL32	4.58867998352447	6.05214089956788	3.72324198681763	2.08029440555326	1.94766561618027E-11	LM2
CST7	2.66901525762104	4.60719222432042	1.94178613966611	1.46273274979579	2.01983852391393E-10	LM2
TNFAIP8	1.83388928695298	3.87591114952494	1.93742313810238	1.4118927109783	2.03624469259558E-10	LM2
SNHG29	6.63985617710657	7.92283607633184	5.18554872139086	5.18054040602391	2.12935732376962E-10	LM2
ELOVL5	3.41917029914749	5.43470222240685	3.09106495195411	3.41593128431485	2.8073848096309E-10	LM2
CYB5R3	2.54105057849596	4.67274242703357	3.17029675253257	1.71310846497022	5.138178625579E-10	LM2
GDI2	5.33066157824887	7.04316135224116	5.89947762267191	4.53842874338867	5.28509471054272E-10	LM2
GPAT3	2.83106494471056	4.01971314286317	0.959302067778851	2.23045649247963	7.77244156170257E-10	LM2
HLA-DQB1-AS1	1.94537491683969	3.12513266808534	0.63889430231803	0.723285719609907	8.64256620101665E-10	LM2
PRCP	3.25806057160058	4.95242627503831	2.41318491384335	2.60110696727556	1.29944491021594E-09	LM2
PRMT1	2.6496393219928	4.12693050379416	1.8808808886673	1.45462058698282	1.4782484230999E-09	LM2
RTN1	1.57679956232327	3.38922267297314	1.47958377798957	0.938918376033158	1.87569237321802E-09	LM2
CNN2	5.17801831749964	7.37348056913057	5.01875107478573	5.0992244634377	2.13965476438889E-09	LM2
SPECC1	1.74405655296151	3.74448970458605	1.87024013234497	1.55553218898755	3.26122545725422E-09	LM2
CAPG	5.37039478341759	7.26686524168733	3.71661280665615	5.58076282710016	4.84392725363427E-09	LM2
SMIM26	3.63878444161992	5.06577391598171	2.58461324274942	1.93379738638445	4.88505862965192E-09	LM2
HINT1	5.42891120730201	6.79843962718058	4.58610802448059	3.52755684493491	5.65388901606588E-09	LM2
PIP4K2A	3.4369484674585	4.66080810172731	2.7547225237303	2.32816156097283	1.71292373920021E-08	LM2
ECHS1	3.35972548395374	4.70556644183831	2.63346428465418	1.75967405561487	3.85086002830939E-08	LM2
NME1	1.35655420994098	3.12046739475914	1.37896279171388	0.66609714312806	4.12909412746481E-08	LM2
PEA15	5.13397078315694	6.17825265100132	4.13032449580913	3.48864579041198	5.27192003698077E-08	LM2
LSM4	2.99248774020254	4.41074324965811	2.205363745361	1.96153709766729	6.69179269774699E-08	LM2
DAPP1	1.55355624990169	3.59871402920209	2.29863809142814	1.66280836248916	1.01511843762308E-07	LM2
PTRHD1	2.58572093848564	4.46531830397307	1.88827991921801	1.54504154856452	1.32465679995852E-07	LM2
ATP5MC1	3.57439521611777	5.27521418232935	2.91391829090364	2.42606938203991	2.43783273182081E-07	LM2
ATP5MC3	4.48631220207875	5.86191697103086	4.57658917508456	3.46522738355686	3.03592618385842E-07	LM2
SNRPF	2.3895575829289	3.81592255269012	1.77588300728831	1.48972302856118	6.45132507592358E-07	LM2
CD1D	2.94167505459012	4.36880028715265	1.83404661645993	2.42467515306701	2.76248149384528E-06	LM2
UBE2E2	2.14101875933143	3.1929003360742	1.93303431079049	1.19324460617205	0.000003091219359853	LM2
SNRPE	2.03809203598955	3.05131014457515	1.84753938055693	1.31401538000723	3.49746519608967E-06	LM2
FIBP	2.56609704941193	3.97244555644099	2.27151666450429	1.65465595525234	8.82191900383734E-06	LM2
RAB11FIP1	1.92284766148384	3.85217133465743	2.41196384645037	2.57098017021853	9.46445491632129E-06	LM2
TPRKB	1.90732235905083	3.0107223558434	1.18806431289451	1.17803821494393	0.0000134062510519663	LM2
SUB1	3.80778898619766	5.04605642658372	3.71766642688932	3.48786742923839	0.0000140175338441873	LM2
PRDX2	1.91994601198583	3.20040681346663	1.04215709010867	1.47808610139435	0.0000167644211051061	LM2
CNPPD1	2.86694749752702	4.16982571504404	2.46956524849186	2.13740732713272	0.0000177270010744347	LM2
PSMA2	3.61620861057676	5.09828894798168	3.64189637291104	2.78028575140597	0.0000186489614736699	LM2
CD33	3.14138807537849	4.86707006029314	2.69528019028086	2.70057900152086	0.0000213453611944299	LM2
COPS3	2.41780210194232	3.76925900361414	2.45845799382377	1.5873350929776	0.0000350401155439675	LM2
AKIRIN1	1.87055583487345	3.47739381088564	2.16004054378841	1.86174267767884	0.0000382040292010121	LM2
JAML	6.95611113509962	8.11336776913904	6.38732951702515	6.51066825119833	0.000101106288500473	LM2
RAB7A	6.21307546316279	7.21470812840754	6.08995920551637	5.41377783990153	0.000124888963312749	LM2
GAPT	1.76676419399911	3.31775517828203	1.62106285298161	1.75878833439477	0.000134285556548473	LM2
HMGN4	1.58141745136249	3.04983324492649	1.72249361731337	1.44529790049704	0.000345110155595828	LM2
CCDC88A	2.90561165674111	4.13336401162167	2.77327023644172	2.95580473911643	0.000346412386033775	LM2
EIF3I	3.42095136084336	4.83334007569442	3.0544813260079	3.04799256871319	0.000601929331496459	LM2
TXNDC17	2.19228805493914	3.62982975125815	2.34300510246341	1.96159359923676	0.000647968428522951	LM2
SEC61B	4.44385997857912	6.03678524682429	4.0408895657942	4.03948150921858	0.000982171379823462	LM2
CMC2	2.61661022612263	4.16101361254619	2.52091468588164	2.10385806218778	0.00119917712313309	LM2
CLEC4A	3.6432046771366	5.33351175268848	3.6236306564601	3.64823808923111	0.00371920162051127	LM2
FDFT1	2.99941262494855	4.28440649117668	2.66880343671803	2.9710390355222	0.00413277792557757	LM2
SNX3	4.19471197031486	5.47960599478001	4.03680242133619	4.21892872939131	0.00420049536821518	LM2
CD52	3.99118884250143	8.73466450323196	10.6796927403825	9.51548672336268	4.89031602091689E-40	LM3
SERPINA1	6.39565533827248	5.97673862394397	9.306519812103	8.24210881827037	7.22383606000326E-39	LM3
SMIM25	1.72385743305663	1.25993508994122	7.46352288739804	4.1660005592249	8.21738971180329E-39	LM3
CFD	2.40170804301721	0.96353073391037	7.60281889313011	5.7477213716515	4.15834189581752E-36	LM3
LILRB2	4.60108314097097	4.04907617057649	8.28870937099111	6.86740401774057	1.5923591172702E-33	LM3
MTSS1	2.86941253508069	1.32104394393372	6.22798167475576	2.055620014156	1.37565069257881E-27	LM3
TCF7L2	1.28025371762521	0.654486846158853	4.80383211581742	1.21308727927088	5.15751524609951E-25	LM3
WARS	4.61984255341246	6.06154672482775	8.55943669389539	6.93659914752907	4.15915469252919E-22	LM3
LYST	2.39018994346162	3.29566281618129	5.51850450191875	3.97064709563399	4.85984863948251E-21	LM3
LST1	9.16351733266236	9.91194497786452	11.2258369636886	9.75357510305966	2.882859984019E-20	LM3
RIPOR2	1.43227790815712	3.4749852670301	5.50983121083328	4.24607641675597	1.94606421666701E-18	LM3
IFITM2	8.12561837150899	8.69809372328977	10.6437733940698	8.09994676164055	6.23300351696885E-18	LM3
PECAM1	3.31989504260942	2.95884306497257	6.14933807421964	3.9806274536075	6.36041568396517E-18	LM3
CDKN1C	0.472716176033837	0.224886834781607	3.10662547376735	0.343213620403869	1.08971435430079E-17	LM3
IFITM3	7.98228373333157	7.14355864633996	9.10673502560032	4.52885210961828	1.82311336358568E-16	LM3
ITGAL	2.53128182277253	2.66717359984067	5.63762838716391	2.62910560374481	1.3234113465132E-15	LM3
SIDT2	2.1173243484196	1.57161441576748	4.83476058896776	1.50073763541398	3.43506692607317E-15	LM3
SPN	2.08263684680281	3.14470309160429	4.40837958618092	1.5684677109783	4.31557779407466E-15	LM3
SLC2A6	0.370623255174622	1.40730328759602	4.07887867981748	2.17506446803117	1.23322438079937E-14	LM3
LILRB1	3.64689849701721	2.82185499705006	6.05647437558409	3.5996748265909	1.65336632302423E-14	LM3
PILRA	6.47988279169811	4.43121406077344	7.7638296877035	6.06309435408249	2.90433983330815E-14	LM3
SLC44A2	1.06074315870049	1.38039631145199	4.12052479484706	1.22088280100881	2.6710947744995E-13	LM3
SLC7A7	4.38865346880413	2.30662910502638	5.9137335480124	4.51268430618098	2.59110705558189E-12	LM3
MYO1G	1.61646304131981	2.31801495239844	5.05606052925238	3.32348418244541	3.17913761498745E-12	LM3
ADGRE5	4.06250642466446	4.72148461675186	6.87625177640603	5.77885420041002	3.17913761498745E-12	LM3
TAGLN	1.41259511911533	0.788239022210994	3.53193632034852	1.01041888227658	9.77978643542764E-12	LM3
MT2A	6.85032496650924	5.17546109896715	9.30577009183032	5.53906248434067	1.39046280468718E-11	LM3
LY6E	4.68843341550471	4.86032489007358	6.89777424331023	3.08267734530791	9.88578999582351E-11	LM3
ICAM2	2.75851814325114	3.29836790550984	5.49545675940727	1.92564581100653	1.52088533244061E-10	LM3
GCH1	0.894898845570529	0.816863244719274	3.5341195290561	1.77223542782368	2.03907199673117E-10	LM3
LTB	1.45875351360674	2.30159059817578	4.04914127406666	0.965655849860074	5.2164923132751E-10	LM3
PAG1	2.09472230274805	1.39674183891349	3.83751311496174	2.00223036339061	6.70100450995977E-10	LM3
SH3BP2	2.68384683364431	2.44292169874595	4.65422292479212	3.31306982739844	1.14387753922757E-09	LM3
BIN2	2.81021808466947	3.06943797710725	5.56393408078142	4.42057955975562	1.18668937301252E-09	LM3
CUX1	3.25909972598248	3.62128126076221	5.72405309516226	2.97238566617897	1.33474320735218E-09	LM3
POU2F2	2.73760045677281	3.01842734403311	5.24198452456439	3.56810866987652	1.4782484230999E-09	LM3
GPBAR1	0.97683367515276	0.942134196245272	3.72557368617726	1.47564107467905	1.87569237321802E-09	LM3
LILRA1	2.2820292823714	3.3977385114682	5.36443259653495	3.27669057058043	1.97812637219477E-09	LM3
PKN1	2.28638954756998	2.75123567451134	4.5131561775609	1.79753917082202	2.8734280305274E-09	LM3
SEPT9	2.69828312054604	4.08288808720791	5.42262071286125	3.99399807328968	3.69843573067407E-09	LM3
DNAJB1	8.33130367091641	7.8464219910894	9.59128065067936	6.20872584835945	5.54978713947311E-09	LM3
SH2D3C	1.52678024931794	2.46718354590294	4.2925182641091	1.99678629825484	6.05805085498145E-09	LM3
HCK	5.61149328153287	5.7491672443857	7.56107372764993	6.4039721004236	6.71138461989748E-09	LM3
RAC2	6.17226984491223	7.21927633571189	8.30997546600326	7.05789184902089	1.96802925263545E-08	LM3
GNS	3.7344409570221	2.75530742100403	5.11231353915993	3.6453919177644	3.12024944568795E-08	LM3
NAAA	3.20728937684114	3.19781676543952	5.60642287167058	3.14557220289093	3.28005351415331E-08	LM3
SELPLG	4.44482200134668	5.62716460950731	7.10854964913466	4.77444663997885	3.75356743546677E-08	LM3
SECTM1	3.27114450851304	2.42936160740878	5.07328214228896	3.57889740926564	4.24261578005989E-08	LM3
SIGLEC10	2.69970180324032	2.74845759666431	4.38867514261914	1.51742561008826	6.65002630445182E-08	LM3
NOTCH2	2.34488990928489	3.29183770486507	4.31799220296146	2.66796778665064	2.2541825260455E-07	LM3
TMEM176B	1.21915274445064	0.479990322379866	3.80086174270318	1.66513713281628	3.44329181555004E-07	LM3
ARHGEF18	1.26124780717656	1.63505240931298	3.09539799670885	1.07204712932866	3.57913296262864E-07	LM3
CALM3	2.46474084953409	3.06757186583832	4.77574404185327	3.65690084475228	1.93406404872995E-06	LM3
TSPAN14	2.53439801850298	2.65094183801895	4.45806250351687	3.20268168214196	5.63955570920367E-06	LM3
TUT7	2.60920709550348	2.24368887493964	4.22792019337819	3.14703787772045	7.40501771947148E-06	LM3
JPT1	3.30824797794996	3.38382473001559	5.01038454217936	2.51628464914308	0.0000128681964944228	LM3
RNF213	3.23679545028573	3.04642793678088	4.49328931340231	3.32063594256019	0.000016798017944804	LM3
CLEC12A	2.54357121116331	3.01444786389127	4.96913720404276	3.62573295709272	0.0000186489614736699	LM3
LRRC25	4.78260843862636	4.24215002658603	6.19948323296154	4.2917243063903	0.0000221930029812307	LM3
LGALS9	5.63196632047686	6.06062738851596	7.1564120070207	5.01105501278064	0.0000231365916076799	LM3
TCIRG1	5.29060184905746	4.80006093509102	6.67487237931729	5.30359955855325	0.0000348957055504051	LM3
AP2A1	2.05167876526458	2.22194628527574	3.78749135714889	1.77845535970196	0.0000358612563902051	LM3
TBC1D8	2.4257414845218	1.73305714116263	3.75590771738404	1.95949053131652	0.0000366873116207381	LM3
ADA	1.62916965694016	1.73536595524169	3.29200169352514	0.959699863568517	0.0000534002946124406	LM3
DEDD2	2.89145550318701	3.06659822607464	4.67090726160368	2.3247995500246	0.0000581148838042731	LM3
DENND5A	2.11765843474685	2.70222847599465	4.07186930105957	2.84492328829597	0.0000792107538835669	LM3
MAPKAPK3	3.35400618919803	3.33999018792649	5.23564556986038	3.32271219257629	0.000143195923418219	LM3
CD300LF	2.3858381843676	2.71359499804644	4.45016625385739	2.51789174710531	0.000165667648612537	LM3
PIK3AP1	3.10540972164266	2.7733630700456	4.45429512154713	2.90041634219281	0.000172556049095649	LM3
SNN	1.51541609946946	2.26531125624634	3.49378431620345	2.36460852024299	0.000179202422416407	LM3
ADGRE2	2.72489602770846	2.50200779212152	4.21801474273909	3.02982082879363	0.00066209491601395	LM3
ZNF703	1.66451121426349	1.63081705749545	3.32745014218359	1.82770273340061	0.00134142265015147	LM3
ZNF106	3.47460901928432	3.40759620337116	4.48451762620007	3.431174902395	0.00420242383734487	LM3
S100A9	3.78760730961248	3.12669696860213	9.79165797206824	13.1751621909368	2.93753113423455E-70	LM4
S100A8	1.97080435959432	1.86949568514236	6.72699261901983	12.505167362124	2.73583272354522E-64	LM4
S100A12	0.36817105701639	0.22818945664175	1.44767531303938	8.46510790882266	8.61969389860001E-60	LM4
VCAN	2.1392833956801	1.77025946892024	4.09609576670842	8.9792198254487	1.08304334975882E-56	LM4
SLC11A1	2.53532843015981	1.2963925083073	6.59869923749033	7.68404873206922	4.47741036332242E-45	LM4
C5AR1	4.92345130632338	1.0442899917494	6.71372309867553	8.12386016808103	5.5480410774505E-43	LM4
AQP9	0.242497192852735	0.300344635175066	2.78731110219245	5.58604952455438	3.22788237795379E-38	LM4
CD14	7.96876988764602	2.65623609786027	5.22851651078661	9.06387483105324	1.61897341244629E-33	LM4
LYZ	9.96976513063671	10.7731140027112	10.224428642098	12.4333416517689	3.29465629407593E-32	LM4
FCAR	0.430701720166428	0.137887492275997	1.54187385792479	4.14421150612698	5.97310482019659E-27	LM4
FPR1	5.22837737470871	4.12054344219264	6.03765624743194	8.6580403086607	2.46421008668473E-22	LM4
SLC2A3	3.91507163989423	5.08661834321785	3.32645993292785	7.80899920973214	2.47997342213588E-22	LM4
CEBPB	3.87520069424761	3.36649180761176	5.54692767889299	7.04286908762577	4.11173520084024E-22	LM4
CKAP4	0.234085153357232	0.417100983585385	1.5046192304915	3.43327318016393	5.73802445764249E-22	LM4
CSF3R	4.32444605385338	4.72954867315553	4.56708686792891	7.60343454752172	2.11105796656235E-21	LM4
CD55	3.32812337676967	5.21725699292144	5.67836032675714	7.04038030632791	2.94553079476357E-21	LM4
APLP2	5.4191587928816	5.17186268908587	5.97556421850245	7.50227347944526	4.08530476889854E-21	LM4
EREG	0.688341389612418	0.750524151381085	1.67240697211283	4.52510924189521	1.31079334348234E-19	LM4
MCEMP1	0.363104683571753	0.210082791808236	0.630166369700927	3.40256888759327	6.36041568396517E-18	LM4
ACSL1	3.8712632472082	2.35012973533422	4.46193461332596	6.16335052943008	2.39860342687835E-17	LM4
MXD1	1.84538750684265	1.80180716891696	2.81010392890043	4.89338978615803	2.48624759827099E-17	LM4
G0S2	2.3248108614994	3.80469894548279	4.0323194219424	8.16550347699149	2.65117212594958E-17	LM4
TREM1	3.88869939892228	2.80598933743207	3.67693130168563	6.83610697199693	4.64297309585979E-17	LM4
NAMPT	4.98938154164872	4.71935968107706	5.34436426142655	6.85367835204042	4.34695619076599E-16	LM4
SELL	1.12408995671931	3.12175908739013	2.26551522734246	4.90915959757681	1.59465879022256E-15	LM4
THBS1	1.85597108393473	1.28339718250146	1.80696707187576	5.70724921248423	5.83373553001166E-15	LM4
UPP1	3.87865203748659	3.86345951740014	5.37579003342636	6.97515542102599	1.48564401408178E-14	LM4
ANPEP	0.650290636427358	1.42022881567194	2.69840315765492	4.32852311789925	1.51149088621943E-14	LM4
GPCPD1	2.61469380498496	2.81616356775822	3.33430542951844	5.3356483862793	1.55240684152037E-14	LM4
PLAUR	6.80488250450077	6.91996341638384	7.32543469702288	9.47938536161249	2.54398430457348E-13	LM4
JUND	4.05158467343516	4.49962566437084	4.68564470204452	6.69215202719163	4.13561934154565E-13	LM4
BCL3	2.32130843175519	2.84939251377574	3.34976998407188	5.78979330412737	3.74138899686557E-12	LM4
TBC1D2	0.700717602291437	0.424349859061954	1.74319906805938	3.33092164099219	7.80971199677955E-12	LM4
SLC25A37	2.0248200720083	1.89643539481864	2.70903070397262	4.71134009988579	1.02940884466183E-11	LM4
FOSL2	2.89881208000475	4.02289840589451	3.40066477195517	5.51632899223544	1.23021203989743E-11	LM4
ATP13A3	2.29470580199145	1.72799685928437	1.51193791920212	3.81100138739886	7.11676839621655E-11	LM4
BTG1	5.99867082462891	5.29877587245923	5.79665683239923	7.18935072950927	7.79511041307792E-11	LM4
VEGFA	1.79793245390873	2.14983171437236	1.19759826980791	4.04835198957028	1.87177550950051E-10	LM4
GK	1.83248466072152	1.74230317456049	1.40096404986538	3.39365274731913	6.77471577461393E-10	LM4
PFKFB3	2.95453185733912	2.79282767472975	2.47885119608506	5.08162707175217	6.79353698710985E-10	LM4
VNN2	0.806069992246112	0.735758788512206	1.31806241888961	3.05742383260424	1.24205147279374E-09	LM4
CD36	2.32921775785305	2.11592681827204	2.60601216192851	4.46247788950659	3.91970784016291E-09	LM4
SOCS3	3.08341087871711	3.46348224416247	3.30083003315777	5.63178467973991	8.31318650581329E-09	LM4
KDM6B	2.65200814202662	3.42044239559126	3.45619130494509	4.99753062227617	1.3399247606189E-08	LM4
NFIL3	1.56169832918106	1.02390232174612	1.60284432847153	3.62163692479331	3.57110149231888E-08	LM4
ARHGAP26	1.77703918428316	2.01180506397782	1.41401181765591	3.34161776264565	5.24785432520169E-08	LM4
PPIF	3.95732751785434	4.33912804280434	3.93878660227203	6.34336177281725	1.72582814763674E-07	LM4
METRNL	3.87788504361882	4.25268909934794	4.30287616672818	6.14506161987981	6.00792770474399E-07	LM4
PXN	1.93904608001675	1.81617390296428	1.92745039486221	4.0770576773517	8.91128985860509E-07	LM4
PGD	3.32793596143933	3.7279546740767	4.05819750878523	5.49541263860379	2.46620824450331E-06	LM4
JARID2	2.17810274509929	2.60071753054589	2.28242410404254	3.90707536045362	6.81924329732442E-06	LM4
PIM3	2.18493374063776	2.5831723833027	2.38190578760675	4.39139887953775	7.56820497245615E-06	LM4
IL1RN	2.25331604276923	2.51232301484097	2.55519733447495	4.79680283805477	0.0000271966347809441	LM4
FURIN	1.66458634793446	1.21942073147866	1.56985930480481	3.11405597732549	0.0000447495112329512	LM4
GAS7	1.58363899603937	1.74445930300319	2.0325410043868	3.1569601529687	0.000051186721012681	LM4
PDE4B	3.31727046171379	3.32466438582392	3.1160171619063	4.58880221600784	0.00466453290079173	LM4

## Sheet: Supp_Table3
Gene name	LM1	LM2-C1	LM3	LM4	Adjusted p-value	Significant cluster
C1QC	10.156269962352	3.28073022828176	1.82964069772756	1.29994480817039	2.41931107146546E-53	LM1
C1QA	10.5027208939884	4.60244603169038	3.49700472905745	1.75645358411682	4.89523606379234E-49	LM1
C1QB	9.78997626255769	3.88997473690832	2.34576625185963	1.03696591494429	3.17893947694771E-47	LM1
SLCO2B1	5.0009838167349	0.861397376306538	0.279108468485311	0.126514569945913	1.6269164008759E-39	LM1
A2M	5.24779444418638	3.15340324246651	0.476834111350198	0.45619758843813	2.81223832871159E-32	LM1
MSR1	6.15648251564838	4.64429899324863	2.27999134987745	1.61213328115932	3.7497235367047E-30	LM1
SLC40A1	4.03089506820058	1.29022211285417	0.537046892809424	0.545390107530503	1.48521633346624E-22	LM1
BLNK	3.0896614405597	1.09146937670247	0.335530145188659	0.205036618914273	1.29545167369695E-18	LM1
DAB2	3.53822727799785	1.90878700825145	0.480123177374136	1.17701892676881	2.33050642374829E-17	LM1
GPR34	3.1194241435224	0.915948767796635	0.723786306211055	0.339399981848431	5.61168822809113E-16	LM1
C3AR1	6.15383899264044	3.64186978378416	3.82124908507892	3.00721651005495	3.76170688561718E-13	LM1
SERPING1	3.66032109086267	1.69001068972816	1.61656684340913	0.758088355451227	4.55356060883227E-12	LM1
LAIR1	5.44753052725528	3.89056758129856	3.85931850744788	2.65895713995316	6.90373445984321E-09	LM1
STAB1	4.21329479081563	2.11392172803191	2.20380713926973	3.09529124808437	3.02368652887345E-06	LM1
CCL3	3.76980500707852	0.920539008559993	1.46343215722518	1.29144584125811	0.000292250554191841	LM1
CLEC10A	6.31441990716116	8.53298582470941	2.07098592719035	0.887811501075948	2.83973075254143E-41	LM2-C1
FCGR2B	4.84793343096298	6.36228284466987	0.799257131990881	0.470814040595855	8.73550006947415E-38	LM2-C1
FCER1A	4.5150466717324	8.7921228668333	0.5620240782442	0.799454084512248	2.76963992675555E-34	LM2-C1
NDRG2	4.04902408848778	5.89652503993426	0.465870337622216	0.45176979761008	6.66564707061374E-30	LM2-C1
CD1C	4.04055885669754	8.09811330468532	1.22204027370759	1.04177305985878	3.82007363793868E-25	LM2-C1
NAPSB	5.77592959816822	8.93332082752383	3.79654947516802	2.49124111760487	2.18019028671385E-20	LM2-C1
IL1R2	4.64282550765601	7.36250415870084	1.3427781214474	2.33705514673994	9.46797649231077E-18	LM2-C1
CYP2S1	2.47927302473627	4.18113547214744	0.178356084516742	0.715520415224638	1.0196183766639E-17	LM2-C1
FLT3	1.3278746814403	3.22000492019982	0.277584864343977	0.249859814984538	6.30499172465693E-17	LM2-C1
PKIB	1.97478564963153	3.69771748691933	0.329213800572679	0.219437222562212	8.81287521324218E-17	LM2-C1
CD1E	1.94162161364499	4.25157463810384	0.396795847661577	0.318997123939988	1.54330170796468E-15	LM2-C1
CKLF	4.39698245045532	6.17967913125842	2.08694150810699	2.51609935098232	2.02316332752925E-12	LM2-C1
CCND2	1.88982997772949	3.37999488102046	0.654963691608741	0.824935619128185	8.41445364453652E-12	LM2-C1
P2RY6	1.4287111691476	3.4456994122995	0.543568918223924	0.304252060591686	3.00780950102825E-11	LM2-C1
CNDP2	3.97515648116526	5.36482980578476	3.31345913406794	1.93013977098373	1.84667405500607E-10	LM2-C1
VOPP1	2.21757370641613	3.44670430055392	1.25523978120438	0.947317648637548	2.47138766174589E-09	LM2-C1
EXOSC10	2.87568709564935	4.42829808013123	2.17930675126109	1.20417340765335	6.48255228488662E-09	LM2-C1
STARD7	2.95101241529354	5.09122693984187	2.5363873839523	1.57620571713908	7.50997690248852E-09	LM2-C1
HLA-DQB1-AS1	1.94537491683969	3.6597088973711	0.63889430231803	0.723285719609907	4.97074187350946E-08	LM2-C1
HMGA1	1.94130673376289	3.60254259187315	0.759062904773536	0.690879171066712	5.22345797982803E-08	LM2-C1
NME1	1.35655420994098	3.97891962452022	1.37896279171388	0.66609714312806	9.17650003339643E-08	LM2-C1
GLO1	2.1622413809112	3.87865528766062	1.90679086939778	0.90415139126813	1.16364187643252E-07	LM2-C1
CCDC107	1.80322750870916	3.3849229573442	0.892324797611857	0.550579751643429	3.51048041064347E-07	LM2-C1
CAPG	5.37039478341759	8.02347694189558	3.71661280665615	5.58076282710016	8.58354945132299E-07	LM2-C1
PAK1	3.6278854397467	5.19204088337946	3.18217424081697	2.30440436521402	9.36137560664914E-07	LM2-C1
PPA1	2.89822391243687	4.64026987603404	1.8796427092629	1.63475695838167	0.0000012186814860097	LM2-C1
NDUFS3	2.81893182428242	4.52655720108609	2.80964063194131	1.33751921870151	4.50520160386272E-06	LM2-C1
LIMK1	1.87892961273784	3.04752808851552	1.55895850945945	0.777042749060442	5.02568376503389E-06	LM2-C1
PEA15	5.13397078315694	6.57910708851872	4.13032449580913	3.48864579041198	5.12631711634674E-06	LM2-C1
IAH1	1.7366750703403	3.68243893694994	1.63052369483372	0.740384338831109	6.43176657637678E-06	LM2-C1
UBE2E2	2.14101875933143	3.98993977999233	1.93303431079049	1.19324460617205	7.75425629127756E-06	LM2-C1
CD1D	2.94167505459012	5.18188288960055	1.83404661645993	2.42467515306701	0.0000103769492862926	LM2-C1
PTRHD1	2.58572093848564	5.10419843175466	1.88827991921801	1.54504154856452	0.0000119520247453196	LM2-C1
NOP16	1.38397657124835	3.34715440815309	1.42309010031624	0.633931006344795	0.0000137414984466104	LM2-C1
PRMT1	2.6496393219928	4.38018864967017	1.8808808886673	1.45462058698282	0.000013786150554162	LM2-C1
CAPN1	2.15368621985406	3.46295879343301	2.03082966175561	1.24039898641251	0.0000160854494960078	LM2-C1
DNAJC15	2.76137788388969	4.24075948243116	1.98726541012407	1.91202123766384	0.0000378001841016535	LM2-C1
TNFAIP8	1.83388928695298	3.94017572548242	1.93742313810238	1.4118927109783	0.0000404110283664394	LM2-C1
RALA	1.59170129128661	3.34087905262985	1.25172622013205	1.2243204859774	0.000043712806432991	LM2-C1
CMTM3	3.69844330423244	5.5115103336763	2.5210725594356	2.95911263453319	0.0000448477364801551	LM2-C1
RTN1	1.57679956232327	3.41289748004061	1.47958377798957	0.938918376033158	0.0000639083807428706	LM2-C1
FIBP	2.56609704941193	4.5080110394737	2.27151666450429	1.65465595525234	0.0000673493896507973	LM2-C1
ATP5MC1	3.57439521611777	5.6158685242513	2.91391829090364	2.42606938203991	0.000106946653955895	LM2-C1
TPRKB	1.90732235905083	3.56288655913635	1.18806431289451	1.17803821494393	0.000109839703022269	LM2-C1
UFC1	3.42826388547703	5.44569007321251	2.67168495673423	2.30985416967293	0.000137726862422805	LM2-C1
PDE4A	2.51071227829826	4.19772677328152	1.50356388923033	2.49874787923549	0.000185782951779615	LM2-C1
VDAC1	2.99125989624048	4.84351432250776	3.20332090649856	2.36614834118211	0.000287300127281308	LM2-C1
CASC4	2.1355201174939	3.91594299273557	1.81506838558733	1.83578119710344	0.000330018614463426	LM2-C1
PSME3	1.7253651955443	3.78410393492277	2.35358356414745	1.71493556405785	0.000385394941515355	LM2-C1
RPS6KA3	1.67409572452335	3.16827999715229	1.18733153892621	2.04796932282822	0.000647841559072018	LM2-C1
BCAS2	2.62233612491098	4.39033333573095	1.77569431620923	2.21213044871342	0.00140723149047742	LM2-C1
SF3A2	1.88850315445919	3.46020046995825	1.90234095807593	1.51750958734689	0.00195013802364149	LM2-C1
HMGN4	1.58141745136249	3.77642658687981	1.72249361731337	1.44529790049704	0.00223879240871207	LM2-C1
SPECC1	1.74405655296151	3.47092933212168	1.87024013234497	1.55553218898755	0.00278300822546985	LM2-C1
GAPT	1.76676419399911	3.55176347562417	1.62106285298161	1.75878833439477	0.00318639634744755	LM2-C1
TXNDC17	2.19228805493914	4.26291807071851	2.34300510246341	1.96159359923676	0.00409876494707506	LM2-C1
MRPL14	2.00987045672208	4.15700490483108	2.26455801567494	1.60498947253049	0.00478476318868026	LM2-C1
ELOVL5	3.41917029914749	4.95559795641478	3.09106495195411	3.41593128431485	0.00904583098907906	LM2-C1
CNN2	5.17801831749964	7.02871503995983	5.01875107478573	5.0992244634377	0.00962535143426601	LM2-C1
RO60	2.0429287581668	3.61711167175282	1.96400844199396	2.05171899858372	0.0168613165177066	LM2-C1
CD52	3.99118884250143	8.50624820272525	10.6796927403825	9.51548672336268	3.18404241952509E-37	LM3
SMIM25	1.72385743305663	1.95548532336277	7.46352288739804	4.1660005592249	1.08759959724677E-30	LM3
SERPINA1	6.39565533827248	6.67722590060892	9.306519812103	8.24210881827037	2.4136900586037E-30	LM3
LILRB2	4.60108314097097	4.46010631457857	8.28870937099111	6.86740401774057	5.94633842216991E-27	LM3
CFD	2.40170804301721	1.03543072160035	7.60281889313011	5.7477213716515	4.68696009963209E-26	LM3
WARS	4.61984255341246	5.81845639927063	8.55943669389539	6.93659914752907	1.44867338743048E-21	LM3
MTSS1	2.86941253508069	2.25974839214437	6.22798167475576	2.055620014156	1.61597288386645E-21	LM3
TCF7L2	1.28025371762521	0.693011330865888	4.80383211581742	1.21308727927088	3.9372399944026E-21	LM3
LYST	2.39018994346162	2.73713705980243	5.51850450191875	3.97064709563399	2.3752562918263E-20	LM3
LST1	9.16351733266236	9.71157504805583	11.2258369636886	9.75357510305966	1.89539462857314E-19	LM3
RIPOR2	1.43227790815712	2.87421296396087	5.50983121083328	4.24607641675597	3.86700527890521E-18	LM3
IFITM2	8.12561837150899	8.43656659827135	10.6437733940698	8.09994676164055	1.4587907958978E-17	LM3
IFITM3	7.98228373333157	7.37676003000586	9.10673502560032	4.52885210961828	8.56037661115446E-16	LM3
PECAM1	3.31989504260942	3.45823451403988	6.14933807421964	3.9806274536075	1.64084386000545E-14	LM3
ITGAL	2.53128182277253	2.76094640523208	5.63762838716391	2.62910560374481	2.10641611758258E-14	LM3
SLC2A6	0.370623255174622	1.08735016132475	4.07887867981748	2.17506446803117	3.30746884323215E-14	LM3
CDKN1C	0.472716176033837	0.305454287624342	3.10662547376735	0.343213620403869	4.16531427045811E-14	LM3
SIDT2	2.1173243484196	1.24730456566852	4.83476058896776	1.50073763541398	5.92471950650553E-14	LM3
LILRB1	3.64689849701721	2.22355200156473	6.05647437558409	3.5996748265909	3.30240266239908E-13	LM3
SLC44A2	1.06074315870049	1.17883908293207	4.12052479484706	1.22088280100881	9.19750430430685E-13	LM3
ADGRE5	4.06250642466446	4.35200682436304	6.87625177640603	5.77885420041002	6.52099616320048E-12	LM3
MYO1G	1.61646304131981	2.5860163925905	5.05606052925238	3.32348418244541	5.1563783472606E-11	LM3
LY6E	4.68843341550471	4.85541882833749	6.89777424331023	3.08267734530791	1.89640438830541E-10	LM3
ICAM2	2.75851814325114	3.24095505854636	5.49545675940727	1.92564581100653	2.81354250898592E-10	LM3
LTB	1.45875351360674	1.54595540446771	4.04914127406666	0.965655849860074	4.60937985576866E-10	LM3
TAGLN	1.41259511911533	0.726333496149121	3.53193632034852	1.01041888227658	8.47625195058237E-10	LM3
LILRA1	2.2820292823714	3.21428542343811	5.36443259653495	3.27669057058043	3.18321007853094E-09	LM3
CUX1	3.25909972598248	3.69124491557214	5.72405309516226	2.97238566617897	4.20848150417852E-09	LM3
PKN1	2.28638954756998	2.31562557751304	4.5131561775609	1.79753917082202	5.27331316825414E-09	LM3
DNAJB1	8.33130367091641	7.72343030499023	9.59128065067936	6.20872584835945	7.64931819201885E-09	LM3
POU2F2	2.73760045677281	2.79592074107777	5.24198452456439	3.56810866987652	1.06502411003008E-08	LM3
SH2D3C	1.52678024931794	2.00096632494963	4.2925182641091	1.99678629825484	1.11671017297933E-08	LM3
GCH1	0.894898845570529	0.913817999187007	3.5341195290561	1.77223542782368	3.81018493055852E-08	LM3
HCK	5.61149328153287	5.73588108304338	7.56107372764993	6.4039721004236	6.2735421337517E-08	LM3
MT2A	6.85032496650924	6.59087008652607	9.30577009183032	5.53906248434067	7.39483671547845E-08	LM3
NAAA	3.20728937684114	3.17443322469307	5.60642287167058	3.14557220289093	1.02115635240106E-07	LM3
PAG1	2.09472230274805	1.55063312174896	3.83751311496174	2.00223036339061	1.26422610303907E-07	LM3
GPBAR1	0.97683367515276	1.55107148774475	3.72557368617726	1.47564107467905	1.48478557528814E-07	LM3
SH3BP2	2.68384683364431	2.54398485293117	4.65422292479212	3.31306982739844	1.57789568234391E-07	LM3
ARHGEF18	1.26124780717656	1.37115614748914	3.09539799670885	1.07204712932866	4.8050596238241E-07	LM3
PILRA	6.47988279169811	5.7710583361069	7.7638296877035	6.06309435408249	7.92825781682381E-07	LM3
ISG15	3.15527649921843	3.60095461586072	6.18924619352137	3.18464482770334	2.75662334223533E-06	LM3
LGALS9	5.63196632047686	5.98947395358719	7.1564120070207	5.01105501278064	0.0000246473155086653	LM3
ADA	1.62916965694016	1.31952864481751	3.29200169352514	0.959699863568517	0.0000503266085981995	LM3
SECTM1	3.27114450851304	2.84047047403882	5.07328214228896	3.57889740926564	0.0000663136885573657	LM3
SLC7A7	4.38865346880413	3.20549934052898	5.9137335480124	4.51268430618098	0.0000928614669892924	LM3
TMEM176B	1.21915274445064	0.764466073628391	3.80086174270318	1.66513713281628	0.0000938278218166708	LM3
TBC1D8	2.4257414845218	1.56792567276373	3.75590771738404	1.95949053131652	0.000134116221147477	LM3
GNS	3.7344409570221	3.78993663839047	5.11231353915993	3.6453919177644	0.000190501055245728	LM3
RNF213	3.23679545028573	3.36436100341405	4.49328931340231	3.32063594256019	0.000210542460847158	LM3
LRRC25	4.78260843862636	4.54666837634928	6.19948323296154	4.2917243063903	0.000278421827446154	LM3
PIK3AP1	3.10540972164266	2.52621424807327	4.45429512154713	2.90041634219281	0.000423286601063335	LM3
TUT7	2.60920709550348	2.63621004169704	4.22792019337819	3.14703787772045	0.000512599450687961	LM3
TCIRG1	5.29060184905746	5.21844735318559	6.67487237931729	5.30359955855325	0.000818361857446255	LM3
ZNF703	1.66451121426349	1.55148990836376	3.32745014218359	1.82770273340061	0.0019558283393619	LM3
ZNF106	3.47460901928432	3.33884288595021	4.48451762620007	3.431174902395	0.00640515212718199	LM3
S100A9	3.78760730961248	3.93418700700775	9.79165797206824	13.1751621909368	1.97767177106236E-60	LM4
S100A8	1.97080435959432	2.12524003925068	6.72699261901983	12.505167362124	2.38693983793351E-55	LM4
S100A12	0.36817105701639	0.211608123868638	1.44767531303938	8.46510790882266	1.27792935632543E-49	LM4
VCAN	2.1392833956801	2.67115362915318	4.09609576670842	8.9792198254487	4.30838075375496E-49	LM4
SLC11A1	2.53532843015981	2.12697496507345	6.59869923749033	7.68404873206922	4.45370842857159E-33	LM4
AQP9	0.242497192852735	0.388728604035782	2.78731110219245	5.58604952455438	1.25523203933174E-30	LM4
LYZ	9.96976513063671	10.8556286966641	10.224428642098	12.4333416517689	1.58432621451905E-30	LM4
C5AR1	4.92345130632338	1.77471783684715	6.71372309867553	8.12386016808103	3.56067993391621E-23	LM4
SLC2A3	3.91507163989423	5.53610116224976	3.32645993292785	7.80899920973214	1.72707948332803E-21	LM4
FCAR	0.430701720166428	0.167419976397974	1.54187385792479	4.14421150612698	1.90840930503664E-20	LM4
CD55	3.32812337676967	5.41494953293173	5.67836032675714	7.04038030632791	3.26542276608879E-20	LM4
CSF3R	4.32444605385338	4.94322992906797	4.56708686792891	7.60343454752172	1.22012059069987E-19	LM4
APLP2	5.4191587928816	5.49861152197193	5.97556421850245	7.50227347944526	6.45629678756163E-17	LM4
CKAP4	0.234085153357232	0.819969817454988	1.5046192304915	3.43327318016393	1.02201335027377E-16	LM4
CEBPB	3.87520069424761	4.34840939833907	5.54692767889299	7.04286908762577	2.95698025557718E-16	LM4
EREG	0.688341389612418	1.07363296076506	1.67240697211283	4.52510924189521	5.21008239788259E-16	LM4
FPR1	5.22837737470871	6.37073486304013	6.03765624743194	8.6580403086607	6.33734282322549E-16	LM4
G0S2	2.3248108614994	4.80709801935298	4.0323194219424	8.16550347699149	6.96311782380615E-16	LM4
SELL	1.12408995671931	3.11356947760288	2.26551522734246	4.90915959757681	2.12164283163141E-15	LM4
MXD1	1.84538750684265	2.10325238505537	2.81010392890043	4.89338978615803	2.68745322143303E-14	LM4
MCEMP1	0.363104683571753	0.232688772008789	0.630166369700927	3.40256888759327	3.9210876878295E-14	LM4
GPCPD1	2.61469380498496	2.70100272546802	3.33430542951844	5.3356483862793	4.64826620271224E-13	LM4
TREM1	3.88869939892228	4.04869378643096	3.67693130168563	6.83610697199693	1.42977337993265E-12	LM4
ANPEP	0.650290636427358	1.65564926515599	2.69840315765492	4.32852311789925	1.42977337993265E-12	LM4
NAMPT	4.98938154164872	5.41998932142726	5.34436426142655	6.85367835204042	2.98552181780518E-12	LM4
JUND	4.05158467343516	4.67575052222392	4.68564470204452	6.69215202719163	3.66293363906696E-12	LM4
THBS1	1.85597108393473	1.88670088793101	1.80696707187576	5.70724921248423	5.29315314711554E-12	LM4
PLAUR	6.80488250450077	7.74883740664575	7.32543469702288	9.47938536161249	6.97915189733944E-12	LM4
UPP1	3.87865203748659	5.10066666506365	5.37579003342636	6.97515542102599	3.03772900473192E-11	LM4
BCL3	2.32130843175519	3.00396218440539	3.34976998407188	5.78979330412737	5.90852618156989E-11	LM4
ACSL1	3.8712632472082	3.42328136813011	4.46193461332596	6.16335052943008	2.12816770122377E-09	LM4
SLC25A37	2.0248200720083	2.83996783624263	2.70903070397262	4.71134009988579	4.83327793530756E-09	LM4
GK	1.83248466072152	1.81891396065992	1.40096404986538	3.39365274731913	4.93327815307941E-09	LM4
ATP13A3	2.29470580199145	2.11531640875069	1.51193791920212	3.81100138739886	5.96031464543048E-09	LM4
PFKFB3	2.95453185733912	3.10658680406619	2.47885119608506	5.08162707175217	1.57550846247582E-08	LM4
KDM6B	2.65200814202662	3.44516700353496	3.45619130494509	4.99753062227617	2.53381500401935E-08	LM4
TBC1D2	0.700717602291437	0.485465820553012	1.74319906805938	3.33092164099219	3.50286904308784E-08	LM4
CD36	2.32921775785305	1.98664167855436	2.60601216192851	4.46247788950659	7.16137704782326E-08	LM4
VNN2	0.806069992246112	0.882216223581761	1.31806241888961	3.05742383260424	1.31078191480793E-07	LM4
PPIF	3.95732751785434	4.28487858365623	3.93878660227203	6.34336177281725	4.6246506631557E-07	LM4
METRNL	3.87788504361882	4.50890934005944	4.30287616672818	6.14506161987981	2.22351581903782E-06	LM4
NFIL3	1.56169832918106	1.20202940284651	1.60284432847153	3.62163692479331	5.31433589511787E-06	LM4
PGD	3.32793596143933	3.64305226139431	4.05819750878523	5.49541263860379	7.28840580340596E-06	LM4

## Sheet: Supp_Table4
GO_ID	GO_BP	Genes	Adjusted p-value	Cluster
GO:2000257	regulation of protein activation cascade	A2M,C1QA,C1QC,SERPING1,C3AR1,C1QB	3.23903156182579E-11	LM1
GO:0072376	protein activation cascade	A2M,C1QA,C1QC,SERPING1,C1QB	4.60066116295566E-08	LM1
GO:0006958	complement activation. classical pathway	C1QC,SERPING1,C1QB,C1QA	4.76419867307642E-08	LM1
GO:0002455	humoral immune response mediated by circulating immunoglobulin	C1QC,SERPING1,C1QB,C1QA	7.96602974190345E-08	LM1
GO:0006956	complement activation	C1QC,SERPING1,C1QB,C1QA	2.67799555868903E-07	LM1
GO:0006959	humoral immune response	C1QA,C1QC,BLNK,SERPING1,C1QB	1.32474540506799E-06	LM1
GO:0002697	regulation of immune effector process	A2M,C1QA,C1QC,SERPING1,C3AR1,C1QB	5.99302738313493E-06	LM1
GO:0032101	regulation of response to external stimulus	A2M,CCL3,C1QA,C1QC,SERPING1,C3AR1,C1QB	0.0000170830368403622	LM1
GO:0002443	leukocyte mediated immunity	CCL3,LAIR1,C1QA,C1QC,SERPING1,C3AR1,C1QB	0.0000170830368403622	LM1
GO:0002449	lymphocyte mediated immunity	C1QC,SERPING1,C1QB,C1QA	0.0000202863166329419	LM1
GO:0002250	adaptive immune response	LAIR1,C1QA,C1QC,SERPING1,C1QB	0.0000247734612824343	LM1
GO:0002460	adaptive immune response based on somatic recombination of immune receptors built from immunoglobulin superfamily domains	C1QC,SERPING1,C1QB,C1QA	0.0000250865731348332	LM1
GO:0006952	defense response	CCL3,STAB1,C1QA,C1QC,BLNK,SERPING1,C3AR1,C1QB	0.0000250865731348332	LM1
GO:0007597	blood coagulation. intrinsic pathway	A2M,SERPING1	0.000111229080017104	LM1
GO:0002252	immune effector process	CCL3,LAIR1,C1QA,C1QC,SERPING1,C3AR1,C1QB	0.000161721513206487	LM1
GO:0050776	regulation of immune response	A2M,LAIR1,C1QA,C1QC,SERPING1,C3AR1,C1QB	0.000161721513206487	LM1
GO:0002682	regulation of immune system process	A2M,CCL3,LAIR1,C1QA,C1QC,SERPING1,C3AR1,C1QB	0.000219880835635163	LM1
GO:0006955	immune response	CCL3,LAIR1,C1QA,C1QC,BLNK,SERPING1,C3AR1,C1QB	0.000298522598102557	LM1
GO:0072378	blood coagulation. fibrin clot formation	A2M,SERPING1	0.000317234332459903	LM1
GO:0002253	activation of immune response	C1QA,C1QC,SERPING1,C3AR1,C1QB	0.00044866245950995	LM1
GO:0050896	response to stimulus	A2M,CCL3,GPR34,STAB1,LAIR1,C1QB,C1QA,SLC40A1,C1QC,BLNK,DAB2,SERPING1,C3AR1,MSR1	0.000972087839440586	LM1
GO:0016192	vesicle-mediated transport	A2M,CCL3,STAB1,LAIR1,DAB2,SERPING1,C3AR1,MSR1	0.00110585328435253	LM1
GO:0045087	innate immune response	CCL3,C1QA,C1QC,SERPING1,C1QB	0.00110585328435253	LM1
GO:0002376	immune system process	CCL3,LAIR1,C1QA,SLC40A1,C1QC,BLNK,SERPING1,C3AR1,C1QB	0.00112300081049099	LM1
GO:0002684	positive regulation of immune system process	CCL3,C1QA,C1QC,SERPING1,C3AR1,C1QB	0.00127536853818357	LM1
GO:0080134	regulation of response to stress	A2M,CCL3,C1QA,C1QC,SERPING1,C3AR1,C1QB	0.00144285872507422	LM1
GO:0097242	amyloid-beta clearance	MSR1	0.00190202264334718	LM1
GO:0048584	positive regulation of response to stimulus	CCL3,C1QA,DAB2,C1QC,BLNK,SERPING1,C3AR1,C1QB	0.00213068165071095	LM1
GO:0002683	negative regulation of immune system process	A2M,SERPING1,CCL3,C1QC	0.00226944594517014	LM1
GO:0060586	multicellular organismal iron ion homeostasis	SLC40A1	0.00239494247257211	LM1
GO:0045055	regulated exocytosis	A2M,CCL3,LAIR1,SERPING1,C3AR1	0.00341366094560408	LM1
GO:0006954	inflammatory response	STAB1,BLNK,C3AR1,CCL3	0.00377713936242341	LM1
GO:0048583	regulation of response to stimulus	A2M,CCL3,LAIR1,C1QA,C1QC,BLNK,DAB2,SERPING1,C3AR1,C1QB	0.00516226972309486	LM1
GO:0048246	macrophage chemotaxis	CCL3	0.00521306022591815	LM1
GO:0044872	lipoprotein localization	MSR1	0.00521306022591815	LM1
GO:1905517	macrophage migration	CCL3	0.00521306022591815	LM1
GO:0006887	exocytosis	A2M,CCL3,LAIR1,SERPING1,C3AR1	0.00555570618749269	LM1
GO:0010885	regulation of cholesterol storage	MSR1	0.00699457544647619	LM1
GO:0035588	G-protein coupled purinergic receptor signaling pathway	GPR34	0.0113756482039917	LM1
GO:0006950	response to stress	A2M,CCL3,STAB1,C1QA,C1QC,BLNK,SERPING1,C3AR1,C1QB	0.0113756482039917	LM1
GO:0060343	trabecula formation	SLC40A1	0.0113756482039917	LM1
GO:0032940	secretion by cell	A2M,CCL3,LAIR1,SERPING1,C3AR1	0.013261283654582	LM1
GO:0010884	positive regulation of lipid storage	MSR1	0.013261283654582	LM1
GO:0072678	T cell migration	CCL3	0.013261283654582	LM1
GO:0006810	transport	A2M,CCL3,STAB1,LAIR1,SLC40A1,DAB2,SLCO2B1,SERPING1,C3AR1,MSR1	0.015141931747696	LM1
GO:0035587	purinergic receptor signaling pathway	GPR34	0.0170092426128225	LM1
GO:0036314	response to sterol	CCL3	0.0180043417839682	LM1
GO:0051234	establishment of localization	A2M,CCL3,STAB1,LAIR1,SLC40A1,DAB2,SLCO2B1,SERPING1,C3AR1,MSR1	0.0180043417839682	LM1
GO:0046903	secretion	A2M,CCL3,LAIR1,SERPING1,C3AR1	0.0182889027302369	LM1
GO:0002685	regulation of leukocyte migration	C3AR1,CCL3	0.0220957440201232	LM1
GO:0050918	positive chemotaxis	CCL3	0.0232333986622162	LM1
GO:0002548	monocyte chemotaxis	CCL3	0.0236147233781798	LM1
GO:0050920	regulation of chemotaxis	C3AR1,CCL3	0.0236147233781798	LM1
GO:0048536	spleen development	SLC40A1	0.0236147233781798	LM1
GO:0071674	mononuclear cell migration	CCL3	0.0248861201108074	LM1
GO:0048247	lymphocyte chemotaxis	CCL3	0.02617002350233	LM1
GO:0043491	protein kinase B signaling	CCL3	0.0269002183971806	LM1
GO:0060326	cell chemotaxis	C3AR1,CCL3	0.0269002183971806	LM1
GO:0031663	lipopolysaccharide-mediated signaling pathway	CCL3	0.0269002183971806	LM1
GO:0008347	glial cell migration	CCL3	0.0295878019559291	LM1
GO:0050817	coagulation	A2M,SERPING1	0.0317884156037038	LM1
GO:0019725	cellular homeostasis	SLC40A1,C3AR1,CCL3	0.0317884156037038	LM1
GO:1905952	regulation of lipid localization	MSR1	0.0317884156037038	LM1
GO:0060402	calcium ion transport into cytosol	CCL3	0.0317884156037038	LM1
GO:0034381	plasma lipoprotein particle clearance	MSR1	0.0317884156037038	LM1
GO:0001649	osteoblast differentiation	CCL3	0.0317884156037038	LM1
GO:0048518	positive regulation of biological process	CCL3,C1QB,C1QA,SLC40A1,C1QC,BLNK,DAB2,SERPING1,C3AR1,MSR1	0.0317884156037038	LM1
GO:0006869	lipid transport	SLCO2B1,MSR1	0.0317884156037038	LM1
GO:0006873	cellular ion homeostasis	SLC40A1,C3AR1,CCL3	0.0317884156037038	LM1
GO:0036230	granulocyte activation	LAIR1,C3AR1,CCL3	0.0317884156037038	LM1
GO:0061383	trabecula morphogenesis	SLC40A1	0.0317884156037038	LM1
GO:1903828	negative regulation of cellular protein localization	DAB2	0.0317884156037038	LM1
GO:1903706	regulation of hemopoiesis	C1QC,CCL3	0.0317884156037038	LM1
GO:0010883	regulation of lipid storage	MSR1	0.0317884156037038	LM1
GO:0010876	lipid localization	SLCO2B1,MSR1	0.0317884156037038	LM1
GO:0035821	modification of morphology or physiology of other organism	CCL3	0.0317884156037038	LM1
GO:0065007	biological regulation	A2M,CCL3,GPR34,STAB1,LAIR1,C1QB,C1QA,SLC40A1,C1QC,BLNK,DAB2,SERPING1,C3AR1,MSR1	0.0317884156037038	LM1
GO:0045321	leukocyte activation	LAIR1,C3AR1,CCL3,BLNK	0.0317884156037038	LM1
GO:0022603	regulation of anatomical structure morphogenesis	STAB1,DAB2,C3AR1,CCL3	0.0317884156037038	LM1
GO:0051282	regulation of sequestering of calcium ion	CCL3	0.0317884156037038	LM1
GO:0030595	leukocyte chemotaxis	CCL3	0.0317884156037038	LM1
GO:2000026	regulation of multicellular organismal development	CCL3,STAB1,C1QC,DAB2,C3AR1	0.0317884156037038	LM1
GO:0051241	negative regulation of multicellular organismal process	STAB1,C1QC,SERPING1,CCL3	0.0317884156037038	LM1
GO:0030193	regulation of blood coagulation	SERPING1	0.0317884156037038	LM1
GO:0032845	negative regulation of homeostatic process	CCL3	0.0317884156037038	LM1
GO:0051239	regulation of multicellular organismal process	CCL3,STAB1,C1QC,DAB2,SERPING1,C3AR1	0.0317884156037038	LM1
GO:1905954	positive regulation of lipid localization	MSR1	0.0317884156037038	LM1
GO:0051702	interaction with symbiont	CCL3	0.0317884156037038	LM1
GO:0003013	circulatory system process	SERPING1,C3AR1	0.0317884156037038	LM1
GO:0051179	localization	A2M,CCL3,STAB1,LAIR1,SLC40A1,DAB2,SLCO2B1,SERPING1,C3AR1,MSR1	0.0317884156037038	LM1
GO:0051817	modification of morphology or physiology of other organism involved in symbiotic interaction	CCL3	0.0317884156037038	LM1
GO:0051851	modification by host of symbiont morphology or physiology	CCL3	0.0317884156037038	LM1
GO:0022617	extracellular matrix disassembly	A2M	0.0317884156037038	LM1
GO:0055082	cellular chemical homeostasis	SLC40A1,C3AR1,CCL3	0.0317884156037038	LM1
GO:0060255	regulation of macromolecule metabolic process	A2M,CCL3,C1QB,C1QA,SLC40A1,C1QC,DAB2,SERPING1,C3AR1,MSR1	0.0317884156037038	LM1
GO:0050793	regulation of developmental process	CCL3,STAB1,C1QC,DAB2,C3AR1,MSR1	0.0317884156037038	LM1
GO:0010324	membrane invagination	MSR1	0.0317884156037038	LM1
GO:0002444	myeloid leukocyte mediated immunity	LAIR1,C3AR1,CCL3	0.0317884156037038	LM1
GO:0002263	cell activation involved in immune response	LAIR1,C3AR1,CCL3	0.0317884156037038	LM1
GO:0008015	blood circulation	SERPING1,C3AR1	0.0317884156037038	LM1
GO:0097006	regulation of plasma lipoprotein particle levels	MSR1	0.0317884156037038	LM1
GO:0007599	hemostasis	A2M,SERPING1	0.0317884156037038	LM1
GO:0050789	regulation of biological process	A2M,CCL3,GPR34,STAB1,LAIR1,C1QB,C1QA,SLC40A1,C1QC,BLNK,DAB2,SERPING1,C3AR1,MSR1	0.0317884156037038	LM1
GO:0007596	blood coagulation	A2M,SERPING1	0.0317884156037038	LM1
GO:0002260	lymphocyte homeostasis	SLC40A1	0.0317884156037038	LM1
GO:0051270	regulation of cellular component movement	DAB2,C3AR1,CCL3	0.0317884156037038	LM1
GO:0050818	regulation of coagulation	SERPING1	0.0317884156037038	LM1
GO:0097529	myeloid leukocyte migration	CCL3	0.0317884156037038	LM1
GO:0007267	cell-cell signaling	STAB1,DAB2,CCL3,C1QA	0.0317884156037038	LM1
GO:0007229	integrin-mediated signaling pathway	DAB2	0.0317884156037038	LM1
GO:0007200	phospholipase C-activating G-protein coupled receptor signaling pathway	C3AR1	0.0317884156037038	LM1
GO:0007186	G-protein coupled receptor signaling pathway	C3AR1,CCL3,GPR34	0.0317884156037038	LM1
GO:0097530	granulocyte migration	CCL3	0.0317884156037038	LM1
GO:1900046	regulation of hemostasis	SERPING1	0.0317884156037038	LM1
GO:0050900	leukocyte migration	C3AR1,CCL3	0.0317884156037038	LM1
GO:1900047	negative regulation of hemostasis	SERPING1	0.0317884156037038	LM1
GO:0001775	cell activation	LAIR1,C3AR1,CCL3,BLNK	0.0317884156037038	LM1
GO:2000145	regulation of cell motility	DAB2,C3AR1,CCL3	0.0317884156037038	LM1
GO:0040012	regulation of locomotion	DAB2,C3AR1,CCL3	0.0317884156037038	LM1
GO:0040017	positive regulation of locomotion	DAB2,C3AR1,CCL3	0.0317884156037038	LM1
GO:0042113	B cell activation	BLNK	0.0317884156037038	LM1
GO:0071621	granulocyte chemotaxis	CCL3	0.0317884156037038	LM1
GO:0048863	stem cell differentiation	A2M	0.0317884156037038	LM1
GO:0010038	response to metal ion	SLC40A1,C1QA	0.0317884156037038	LM1
GO:0072676	lymphocyte migration	CCL3	0.0317884156037038	LM1
GO:0051093	negative regulation of developmental process	STAB1,C1QC,CCL3	0.0317884156037038	LM1
GO:0002366	leukocyte activation involved in immune response	LAIR1,C3AR1,CCL3	0.0317884156037038	LM1
GO:0002275	myeloid cell activation involved in immune response	LAIR1,C3AR1,CCL3	0.0317884156037038	LM1
GO:0002274	myeloid leukocyte activation	LAIR1,C3AR1,CCL3	0.0317884156037038	LM1
GO:0043299	leukocyte degranulation	LAIR1,C3AR1,CCL3	0.0317884156037038	LM1
GO:0001776	leukocyte homeostasis	SLC40A1	0.0317884156037038	LM1
GO:0009617	response to bacterium	STAB1,CCL3	0.0318541193169781	LM1
GO:0042060	wound healing	A2M,SERPING1	0.0322343594344405	LM1
GO:0034341	response to interferon-gamma	CCL3	0.0322343594344405	LM1
GO:0051100	negative regulation of binding	DAB2	0.0322343594344405	LM1
GO:0048839	inner ear development	C1QB	0.0322343594344405	LM1
GO:0008360	regulation of cell shape	CCL3	0.0322343594344405	LM1
GO:0048878	chemical homeostasis	SLC40A1,C3AR1,CCL3	0.0323469297681697	LM1
GO:0050878	regulation of body fluid levels	A2M,SERPING1	0.032437590856498	LM1
GO:0006935	chemotaxis	C3AR1,CCL3	0.032437590856498	LM1
GO:0030278	regulation of ossification	CCL3	0.032437590856498	LM1
GO:0042330	taxis	C3AR1,CCL3	0.032437590856498	LM1
GO:0042742	defense response to bacterium	STAB1	0.032437590856498	LM1
GO:0007166	cell surface receptor signaling pathway	CCL3,GPR34,DAB2,BLNK,C3AR1	0.0324974710696108	LM1
GO:0071219	cellular response to molecule of bacterial origin	CCL3	0.0328019917560554	LM1
GO:0010035	response to inorganic substance	SLC40A1,C1QA	0.0328019917560554	LM1
GO:0043901	negative regulation of multi-organism process	CCL3	0.0328019917560554	LM1
GO:0019222	regulation of metabolic process	A2M,CCL3,C1QB,C1QA,SLC40A1,C1QC,DAB2,SERPING1,C3AR1,MSR1	0.0338844234365956	LM1
GO:1904951	positive regulation of establishment of protein localization	DAB2,CCL3	0.0339123173599307	LM1
GO:0045595	regulation of cell differentiation	DAB2,C1QC,MSR1,CCL3	0.0339123173599307	LM1
GO:0071241	cellular response to inorganic substance	SLC40A1	0.0344810271503136	LM1
GO:0097305	response to alcohol	CCL3	0.0344810271503136	LM1
GO:0071216	cellular response to biotic stimulus	CCL3	0.0344810271503136	LM1
GO:0009611	response to wounding	A2M,SERPING1	0.0344810271503136	LM1
GO:0043312	neutrophil degranulation	LAIR1,C3AR1	0.0344810271503136	LM1
GO:2000021	regulation of ion homeostasis	CCL3	0.0344810271503136	LM1
GO:0032501	multicellular organismal process	A2M,CCL3,C1QB,SLC40A1,DAB2,BLNK,SERPING1,C3AR1,MSR1	0.0344886686785986	LM1
GO:0048872	homeostasis of number of cells	SLC40A1	0.0360842976734312	LM1
GO:0048519	negative regulation of biological process	A2M,CCL3,STAB1,SLC40A1,C1QC,DAB2,SERPING1,MSR1	0.0369198302385883	LM1
GO:0043393	regulation of protein binding	DAB2	0.0369198302385883	LM1
GO:0019932	second-messenger-mediated signaling	CCL3	0.0369198302385883	LM1
GO:0048534	hematopoietic or lymphoid organ development	SLC40A1,BLNK	0.0369198302385883	LM1
GO:0051171	regulation of nitrogen compound metabolic process	A2M,CCL3,C1QA,SLC40A1,C1QC,DAB2,SERPING1,C3AR1,C1QB	0.0386287499249715	LM1
GO:0009636	response to toxic substance	CCL3	0.0389247648076138	LM1
GO:0044092	negative regulation of molecular function	DAB2,A2M,SERPING1	0.0389247648076138	LM1
GO:0090287	regulation of cellular response to growth factor stimulus	DAB2	0.0394399019993886	LM1
GO:0002520	immune system development	SLC40A1,BLNK	0.0394399019993886	LM1
GO:0030098	lymphocyte differentiation	BLNK	0.0404249318954902	LM1
GO:0051094	positive regulation of developmental process	DAB2,C3AR1,MSR1	0.0404249318954902	LM1
GO:0001503	ossification	CCL3	0.0416456752459085	LM1
GO:0001817	regulation of cytokine production	C3AR1,CCL3	0.0416456752459085	LM1
GO:0043903	regulation of symbiosis. encompassing mutualism through parasitism	CCL3	0.0419945096575045	LM1
GO:0080090	regulation of primary metabolic process	A2M,CCL3,C1QA,SLC40A1,C1QC,DAB2,SERPING1,C3AR1,C1QB	0.0428624420995982	LM1
GO:0006811	ion transport	SLC40A1,SLCO2B1,CCL3	0.0428995813479943	LM1
GO:0048871	multicellular organismal homeostasis	SLC40A1	0.046206739685559	LM1
GO:0007568	aging	SERPING1	0.0467616156109956	LM1
GO:0006508	proteolysis	C1QC,C1QB,C1QA	0.0480464073268465	LM1
GO:0065008	regulation of biological quality	A2M,CCL3,SLC40A1,SERPING1,C3AR1,MSR1	0.0492924239373478	LM1
GO:0051707	response to other organism	STAB1,CCL3	0.0494535697404459	LM1
GO:0043207	response to external biotic stimulus	STAB1,CCL3	0.0496419246376378	LM1
GO:0048007	antigen processing and presentation. exogenous lipid antigen via MHC class Ib	CD1E,CD1D,CD1C	9.37632446717611E-06	LM2-C1
GO:0048003	antigen processing and presentation of lipid antigen via MHC class Ib	CD1E,CD1D,CD1C	9.37632446717611E-06	LM2-C1
GO:0002475	antigen processing and presentation via MHC class Ib	CD1E,CD1D,CD1C	0.0000371860225891301	LM2-C1
GO:0019884	antigen processing and presentation of exogenous antigen	CD1E,FCGR2B,PSME3,CD1D,CD1C	0.0328258749045238	LM2-C1
GO:0002764	immune response-regulating signaling pathway	FCER1A,FCGR2B,CLEC10A,LIMK1,PSME3,PAK1,RPS6KA3	0.0342212510535016	LM2-C1
GO:0002433	immune response-regulating cell surface receptor signaling pathway involved in phagocytosis	PAK1,LIMK1,FCGR2B	0.0342212510535016	LM2-C1
GO:0002768	immune response-regulating cell surface receptor signaling pathway	FCER1A,FCGR2B,CLEC10A,LIMK1,PSME3,PAK1	0.0342212510535016	LM2-C1
GO:0038096	Fc-gamma receptor signaling pathway involved in phagocytosis	PAK1,LIMK1,FCGR2B	0.0342212510535016	LM2-C1
GO:0019882	antigen processing and presentation	CD1E,FCGR2B,PSME3,CD1D,CD1C	0.0342212510535016	LM2-C1
GO:0009438	methylglyoxal metabolic process	GLO1	0.0342212510535016	LM2-C1
GO:0002684	positive regulation of immune system process	FCER1A,FCGR2B,CMTM3,CLEC10A,LIMK1,CD1D,PSME3,PAK1,RPS6KA3,PRMT1	0.0342212510535016	LM2-C1
GO:0001820	serotonin secretion	FCER1A	0.0342212510535016	LM2-C1
GO:0035726	common myeloid progenitor cell proliferation	FLT3	0.0349896271034032	LM2-C1
GO:0060056	mammary gland involution	CAPN1	0.0349896271034032	LM2-C1
GO:0002250	adaptive immune response	CD1E,GAPT,FCGR2B,CLEC10A,CD1C	0.0349896271034032	LM2-C1
GO:0051665	membrane raft localization	RALA	0.0349896271034032	LM2-C1
GO:0050776	regulation of immune response	FCER1A,FCGR2B,CMTM3,CLEC10A,LIMK1,CD1D,PSME3,PAK1,RPS6KA3,CD1C	0.0349896271034032	LM2-C1
GO:0002285	lymphocyte activation involved in immune response	GAPT,FCGR2B,CD1C	0.0364421593244435	LM2-C1
GO:0060242	contact inhibition	PAK1	0.0415347207355739	LM2-C1
GO:0021762	substantia nigra development	NDUFS3,NDRG2	0.0415347207355739	LM2-C1
GO:0006955	immune response	MYO1G,GCH1,LTB,LGALS9,IFITM2,MT2A,LYST,SERPINA1,HCK,CFD,LST1,ADA,LILRA1,GNS,SLC44A2,PECAM1,IFITM3,ISG15,POU2F2,ITGAL,LILRB1,PAG1,LILRB2,TCIRG1,SECTM1	3.09393805940349E-10	LM3
GO:0002376	immune system process	MYO1G,PKN1,SLC7A7,CDKN1C,GCH1,LTB,LGALS9,IFITM2,MT2A,LYST,PIK3AP1,SERPINA1,HCK,CFD,ICAM2,LST1,ADA,LILRA1,GNS,SLC44A2,PECAM1,IFITM3,ISG15,POU2F2,ITGAL,LILRB1,PAG1,LILRB2,TCIRG1,SECTM1	4.15573437819144E-10	LM3
GO:0002252	immune effector process	PECAM1,POU2F2,MYO1G,ITGAL,LILRB1,LYST,ADA,SLC44A2,LILRB2,GNS,SERPINA1,TCIRG1,HCK,IFITM3,ISG15,CFD,IFITM2	8.49441134201096E-07	LM3
GO:0007166	cell surface receptor signaling pathway	MYO1G,PILRA,IFITM2,MT2A,TCF7L2,ARHGEF18,PIK3AP1,HCK,ICAM2,LY6E,LILRA1,GPBAR1,IFITM3,ISG15,ITGAL,LILRB1,PAG1,LILRB2,TCIRG1,MTSS1,LTB,ZNF106	0.0000383670671117156	LM3
GO:0002682	regulation of immune system process	MYO1G,ITGAL,PKN1,CFD,TMEM176B,LST1,PIK3AP1,ADA,LILRA1,LILRB1,RIPOR2,PILRA,PAG1,LILRB2,ICAM2,HCK,ISG15,LGALS9	0.0000383670671117156	LM3
GO:0006952	defense response	ITGAL,CFD,LILRB1,LYST,LILRA1,LILRB2,GCH1,SERPINA1,TCIRG1,HCK,IFITM3,ISG15,LGALS9,IFITM2,MT2A	0.0000851193392061339	LM3
GO:0050896	response to stimulus	MYO1G,PKN1,PILRA,GCH1,LTB,LGALS9,IFITM2,MT2A,TCF7L2,LYST,ARHGEF18,PIK3AP1,DNAJB1,SERPINA1,HCK,SH2D3C,CFD,ICAM2,SH3BP2,LY6E,ZNF703,LST1,SIDT2,ADA,LILRA1,GNS,GPBAR1,SLC44A2,PECAM1,IFITM3,ISG15,POU2F2,ITGAL,LILRB1,RIPOR2,PAG1,LILRB2,TCIRG1,MTSS1,SECTM1,ZNF106	0.0000851193392061339	LM3
GO:0050776	regulation of immune response	MYO1G,ITGAL,PKN1,CFD,LILRB1,ADA,PIK3AP1,LILRA1,PILRA,PAG1,LILRB2,ICAM2,HCK,LGALS9	0.000119337760931111	LM3
GO:0002683	negative regulation of immune system process	PKN1,LILRB1,LST1,ADA,LGALS9,RIPOR2,PAG1,LILRB2,TMEM176B	0.000169416172994862	LM3
GO:0034341	response to interferon-gamma	GCH1,HCK,IFITM3,LGALS9,IFITM2,MT2A	0.000179102819718801	LM3
GO:0002765	immune response-inhibiting signal transduction	LILRB2,LILRB1	0.000302186022545488	LM3
GO:0002443	leukocyte mediated immunity	POU2F2,MYO1G,ITGAL,LYST,SLC44A2,LILRB2,GNS,SERPINA1,TCIRG1,PECAM1,CFD	0.000330087770021684	LM3
GO:0046903	secretion	PECAM1,POU2F2,MYO1G,ITGAL,LILRB1,ADA,SLC44A2,NAAA,LILRB2,GNS,SERPINA1,TCIRG1,HCK,CFD	0.000330087770021684	LM3
GO:0048583	regulation of response to stimulus	RNF213,MYO1G,PKN1,CDKN1C,PILRA,GCH1,LGALS9,TCF7L2,ARHGEF18,PIK3AP1,DNAJB1,HCK,SH2D3C,CFD,ICAM2,SH3BP2,ZNF703,ADA,SIDT2,LILRA1,SLC44A2,ITGAL,LILRB1,RIPOR2,PAG1,LILRB2,SECTM1	0.000421503480526485	LM3
GO:0007165	signal transduction	MYO1G,PKN1,PILRA,LTB,LGALS9,IFITM2,MT2A,TCF7L2,ARHGEF18,PIK3AP1,HCK,SH2D3C,ICAM2,SH3BP2,LY6E,LILRA1,GPBAR1,SLC44A2,PECAM1,IFITM3,ISG15,ITGAL,LILRB1,PAG1,LILRB2,TCIRG1,MTSS1,SECTM1,ZNF106	0.000578403931501216	LM3
GO:0032940	secretion by cell	PECAM1,POU2F2,MYO1G,ITGAL,LILRB1,SLC44A2,NAAA,LILRB2,GNS,SERPINA1,TCIRG1,HCK,CFD	0.000582168871640826	LM3
GO:0023052	signaling	MYO1G,PKN1,PILRA,LTB,LGALS9,IFITM2,MT2A,TCF7L2,ARHGEF18,PIK3AP1,HCK,SH2D3C,ICAM2,SH3BP2,LY6E,LILRA1,NAAA,GPBAR1,SLC44A2,PECAM1,IFITM3,ISG15,ITGAL,LILRB1,PAG1,LILRB2,TCIRG1,MTSS1,SECTM1,ZNF106	0.000653715365766254	LM3
GO:0007154	cell communication	MYO1G,PKN1,PILRA,LTB,LGALS9,IFITM2,MT2A,TCF7L2,ARHGEF18,PIK3AP1,HCK,SH2D3C,ICAM2,SH3BP2,LY6E,LILRA1,NAAA,GPBAR1,SLC44A2,PECAM1,IFITM3,ISG15,ITGAL,LILRB1,PAG1,LILRB2,TCIRG1,MTSS1,SECTM1,ZNF106	0.00099486490174734	LM3
GO:0002366	leukocyte activation involved in immune response	ITGAL,LILRB1,ADA,SLC44A2,LILRB2,GNS,SERPINA1,TCIRG1,PECAM1,CFD	0.00113166401100234	LM3
GO:0002263	cell activation involved in immune response	ITGAL,LILRB1,ADA,SLC44A2,LILRB2,GNS,SERPINA1,TCIRG1,PECAM1,CFD	0.00113186370720072	LM3
GO:0002684	positive regulation of immune system process	MYO1G,CFD,LILRB1,ADA,PIK3AP1,RIPOR2,PAG1,LILRB2,ICAM2,HCK,ISG15,LGALS9	0.00113186370720072	LM3
GO:0043299	leukocyte degranulation	PECAM1,ITGAL,SLC44A2,LILRB2,GNS,SERPINA1,TCIRG1,HCK,CFD	0.00153834262860777	LM3
GO:0007162	negative regulation of cell adhesion	LILRB1,ZNF703,RIPOR2,PAG1,LILRB2,LGALS9	0.00162588980896121	LM3
GO:0065007	biological regulation	RNF213,MYO1G,PKN1,SLC7A7,CDKN1C,PILRA,GCH1,LTB,LGALS9,IFITM2,MT2A,CD52,TCF7L2,ARHGEF18,PIK3AP1,DNAJB1,SERPINA1,HCK,SH2D3C,CFD,ICAM2,TMEM176B,SH3BP2,LY6E,ZNF703,TBC1D8,LST1,SIDT2,ADA,LILRA1,NAAA,GPBAR1,SLC44A2,PECAM1,IFITM3,ISG15,POU2F2,ITGAL,CUX1,LILRB1,RIPOR2,PAG1,LILRB2,TCIRG1,MTSS1,SECTM1,WARS,ZNF106	0.00179676960069833	LM3
GO:0045087	innate immune response	CFD,LYST,GCH1,HCK,IFITM3,ISG15,LGALS9,IFITM2,MT2A	0.0018537520468725	LM3
GO:0051716	cellular response to stimulus	MYO1G,PKN1,PILRA,LTB,LGALS9,IFITM2,MT2A,TCF7L2,LYST,ARHGEF18,PIK3AP1,DNAJB1,HCK,SH2D3C,ICAM2,SH3BP2,LY6E,ZNF703,LILRA1,GPBAR1,SLC44A2,PECAM1,IFITM3,ISG15,ITGAL,LILRB1,RIPOR2,PAG1,LILRB2,TCIRG1,MTSS1,SECTM1,ZNF106	0.0019624201316736	LM3
GO:0010460	positive regulation of heart rate	ADA,GCH1	0.00203919973274598	LM3
GO:0002764	immune response-regulating signaling pathway	MYO1G,LILRB1,PIK3AP1,PAG1,LILRB2,ICAM2,HCK,LGALS9	0.00203919973274598	LM3
GO:0045730	respiratory burst	HCK,CD52	0.00203919973274598	LM3
GO:0051607	defense response to virus	LILRB1,LYST,IFITM3,ISG15,IFITM2	0.00218607509769215	LM3
GO:0050794	regulation of cellular process	RNF213,MYO1G,PKN1,SLC7A7,CDKN1C,PILRA,GCH1,LTB,LGALS9,IFITM2,MT2A,TCF7L2,ARHGEF18,PIK3AP1,DNAJB1,SERPINA1,HCK,SH2D3C,TMEM176B,ICAM2,SH3BP2,LY6E,ZNF703,TBC1D8,LST1,SIDT2,ADA,LILRA1,GPBAR1,SLC44A2,PECAM1,IFITM3,ISG15,POU2F2,ITGAL,CUX1,LILRB1,RIPOR2,PAG1,LILRB2,TCIRG1,MTSS1,SECTM1,WARS,ZNF106	0.00218607509769215	LM3
GO:0009615	response to virus	LILRB1,LYST,IFITM3,ISG15,LGALS9,IFITM2	0.00223095686839313	LM3
GO:0002250	adaptive immune response	POU2F2,MYO1G,LILRB1,LILRA1,PAG1,LILRB2	0.00223095686839313	LM3
GO:0002694	regulation of leukocyte activation	LILRB1,PKN1,LST1,ADA,RIPOR2,PAG1,LILRB2,LGALS9	0.00271633857034082	LM3
GO:0031342	negative regulation of cell killing	LGALS9,LILRB1	0.00312964184648395	LM3
GO:0001775	cell activation	POU2F2,ITGAL,LILRB1,ADA,SLC44A2,LILRB2,GNS,SERPINA1,TCIRG1,PECAM1,CFD,MT2A	0.00327743404063805	LM3
GO:0048584	positive regulation of response to stimulus	SH3BP2,MYO1G,PKN1,CFD,TCF7L2,ADA,PIK3AP1,LILRB1,SH2D3C,RIPOR2,CDKN1C,PAG1,ICAM2,SLC44A2,HCK,SECTM1,LGALS9	0.00327743404063805	LM3
GO:0050900	leukocyte migration	MYO1G,HCK,ITGAL,LYST,SLC7A7,PECAM1	0.00346184274981337	LM3
GO:0050789	regulation of biological process	RNF213,MYO1G,PKN1,SLC7A7,CDKN1C,PILRA,GCH1,LTB,LGALS9,IFITM2,MT2A,TCF7L2,ARHGEF18,PIK3AP1,DNAJB1,SERPINA1,HCK,SH2D3C,CFD,TMEM176B,ICAM2,SH3BP2,LY6E,ZNF703,TBC1D8,LST1,SIDT2,ADA,LILRA1,GPBAR1,SLC44A2,PECAM1,IFITM3,ISG15,POU2F2,ITGAL,CUX1,LILRB1,RIPOR2,PAG1,LILRB2,TCIRG1,MTSS1,SECTM1,WARS,ZNF106	0.00346184274981337	LM3
GO:0045321	leukocyte activation	POU2F2,ITGAL,LILRB1,ADA,SLC44A2,LILRB2,GNS,SERPINA1,TCIRG1,PECAM1,CFD	0.00346184274981337	LM3
GO:0042127	regulation of cell proliferation	PKN1,ZNF703,TCF7L2,LST1,ADA,LILRB1,TBC1D8,CDKN1C,WARS,LILRB2,TCIRG1,HCK,MTSS1,LGALS9	0.00384440025388101	LM3
GO:0050865	regulation of cell activation	LILRB1,PKN1,LST1,ADA,RIPOR2,PAG1,LILRB2,LGALS9	0.00384440025388101	LM3
GO:0043312	neutrophil degranulation	ITGAL,SLC44A2,LILRB2,GNS,SERPINA1,TCIRG1,PECAM1,CFD	0.00384440025388101	LM3
GO:0036230	granulocyte activation	ITGAL,SLC44A2,LILRB2,GNS,SERPINA1,TCIRG1,PECAM1,CFD	0.00410575587743159	LM3
GO:0010033	response to organic substance	ZNF106,ZNF703,LILRB1,TCF7L2,ARHGEF18,PIK3AP1,SIDT2,ADA,RIPOR2,DNAJB1,LILRB2,GCH1,TCIRG1,HCK,LTB,IFITM3,ISG15,LGALS9,IFITM2,MT2A	0.00410575587743159	LM3
GO:0034340	response to type I interferon	IFITM3,ISG15,IFITM2	0.00410575587743159	LM3
GO:0006887	exocytosis	PECAM1,MYO1G,ITGAL,SLC44A2,LILRB2,GNS,SERPINA1,TCIRG1,HCK,CFD	0.00440383675191488	LM3
GO:0022407	regulation of cell-cell adhesion	LILRB1,ZNF703,ADA,RIPOR2,PAG1,LILRB2,LGALS9	0.0046220087506946	LM3
GO:0043207	response to external biotic stimulus	LILRB1,LYST,LILRB2,GCH1,HCK,IFITM3,ISG15,LGALS9,IFITM2	0.00490993217871341	LM3
GO:0002444	myeloid leukocyte mediated immunity	ITGAL,SLC44A2,LILRB2,GNS,SERPINA1,TCIRG1,PECAM1,CFD	0.00490993217871341	LM3
GO:0002275	myeloid cell activation involved in immune response	ITGAL,SLC44A2,LILRB2,GNS,SERPINA1,TCIRG1,PECAM1,CFD	0.00490993217871341	LM3
GO:1905098	negative regulation of guanyl-nucleotide exchange factor activity	RIPOR2	0.00490993217871341	LM3
GO:0051707	response to other organism	LILRB1,LYST,LILRB2,GCH1,HCK,IFITM3,ISG15,LGALS9,IFITM2	0.00490993217871341	LM3
GO:0009617	response to bacterium	LILRB1,LYST,LILRB2,GCH1,HCK,ISG15,LGALS9	0.00517274500756046	LM3
GO:0009607	response to biotic stimulus	LILRB1,LYST,LILRB2,GCH1,HCK,IFITM3,ISG15,LGALS9,IFITM2	0.00651973804366465	LM3
GO:0007155	cell adhesion	MYO1G,HCK,ITGAL,ADA,RIPOR2,LILRB2,PECAM1,MTSS1,ICAM2	0.00657831533703393	LM3
GO:0045055	regulated exocytosis	PECAM1,ITGAL,SLC44A2,LILRB2,GNS,SERPINA1,TCIRG1,HCK,CFD	0.00672827693685646	LM3
GO:0022610	biological adhesion	MYO1G,HCK,ITGAL,ADA,RIPOR2,LILRB2,PECAM1,MTSS1,ICAM2	0.00679113909991183	LM3
GO:0048305	immunoglobulin secretion	POU2F2	0.00682817291918355	LM3
GO:0072643	interferon-gamma secretion	LILRB1	0.00682817291918355	LM3
GO:0097501	stress response to metal ion	MT2A	0.00682817291918355	LM3
GO:0002679	respiratory burst involved in defense response	HCK	0.00682817291918355	LM3
GO:0061687	detoxification of inorganic compound	MT2A	0.00682817291918355	LM3
GO:0002768	immune response-regulating cell surface receptor signaling pathway	MYO1G,LILRB1,PAG1,LILRB2,HCK,ICAM2	0.00694763254118059	LM3
GO:0002253	activation of immune response	MYO1G,CFD,PIK3AP1,PAG1,ICAM2,HCK,LGALS9	0.00736889900455608	LM3
GO:0002274	myeloid leukocyte activation	ITGAL,SLC44A2,LILRB2,GNS,SERPINA1,TCIRG1,PECAM1,CFD	0.00786645470881627	LM3
GO:0044342	type B pancreatic cell proliferation	SIDT2	0.00946471055466737	LM3
GO:1905097	regulation of guanyl-nucleotide exchange factor activity	RIPOR2	0.00946471055466737	LM3
GO:0043901	negative regulation of multi-organism process	ADA,IFITM3,ISG15,IFITM2	0.00978652207208057	LM3
GO:0034097	response to cytokine	PIK3AP1,RIPOR2,GCH1,HCK,LTB,IFITM3,ISG15,LGALS9,IFITM2,MT2A	0.00988020693745225	LM3
GO:0043900	regulation of multi-organism process	LILRB1,ADA,IFITM3,ISG15,LGALS9,IFITM2	0.0101333653060421	LM3
GO:0002285	lymphocyte activation involved in immune response	ADA,ITGAL,LILRB1	0.0106111831303023	LM3
GO:0070389	chaperone cofactor-dependent protein refolding	DNAJB1	0.0121448678821044	LM3
GO:0072102	glomerulus morphogenesis	MTSS1	0.0121448678821044	LM3
GO:0048521	negative regulation of behavior	ADA	0.015726431455121	LM3
GO:0048143	astrocyte activation	MT2A	0.015726431455121	LM3
GO:0032496	response to lipopolysaccharide	LILRB1,LILRB2,GCH1,HCK,LGALS9	0.0179671177595829	LM3
GO:0050793	regulation of developmental process	CUX1,PKN1,TMEM176B,TCF7L2,ARHGEF18,ZNF703,LST1,ADA,LILRB1,RIPOR2,CDKN1C,WARS,LILRB2,HCK,ISG15,LGALS9	0.018151475971571	LM3
GO:0048534	hematopoietic or lymphoid organ development	POU2F2,PKN1,LILRB1,ADA,CDKN1C,LTB,LGALS9	0.0182753340521592	LM3
GO:0002757	immune response-activating signal transduction	MYO1G,PIK3AP1,PAG1,ICAM2,HCK,LGALS9	0.0183703034117457	LM3
GO:0070255	regulation of mucus secretion	ADA	0.018691976326249	LM3
GO:0002507	tolerance induction	LGALS9	0.018691976326249	LM3
GO:1903706	regulation of hemopoiesis	LILRB1,TMEM176B,ADA,LILRB2,ISG15,LGALS9	0.0190969329880877	LM3
GO:0032835	glomerulus development	PECAM1,MTSS1	0.0190969329880877	LM3
GO:0002237	response to molecule of bacterial origin	LILRB1,LILRB2,GCH1,HCK,LGALS9	0.0216124809360407	LM3
GO:0042268	regulation of cytolysis	LILRB1	0.0217158854142808	LM3
GO:0002093	auditory receptor cell morphogenesis	RIPOR2	0.0217158854142808	LM3
GO:0019221	cytokine-mediated signaling pathway	PIK3AP1,HCK,LTB,IFITM3,ISG15,IFITM2,MT2A	0.0217158854142808	LM3
GO:0002449	lymphocyte mediated immunity	LYST,MYO1G,POU2F2	0.02185749464279	LM3
GO:0001910	regulation of leukocyte mediated cytotoxicity	LGALS9,LILRB1	0.0234588560359203	LM3
GO:0002520	immune system development	POU2F2,PKN1,LILRB1,ADA,CDKN1C,LTB,LGALS9	0.0235161223368659	LM3
GO:0006957	complement activation. alternative pathway	CFD	0.0247835754602325	LM3
GO:0042749	regulation of circadian sleep/wake cycle	ADA	0.0247835754602325	LM3
GO:0042754	negative regulation of circadian rhythm	ADA	0.0247835754602325	LM3
GO:0098542	defense response to other organism	LILRB1,LYST,IFITM3,ISG15,IFITM2	0.0252490889584204	LM3
GO:0071310	cellular response to organic substance	ZNF106,ZNF703,LILRB1,ARHGEF18,PIK3AP1,RIPOR2,LILRB2,TCIRG1,HCK,LTB,IFITM3,ISG15,LGALS9,IFITM2,MT2A	0.025595311837265	LM3
GO:0048518	positive regulation of biological process	MYO1G,PKN1,CDKN1C,GCH1,LTB,LGALS9,TCF7L2,ARHGEF18,PIK3AP1,HCK,SH2D3C,CFD,ICAM2,SH3BP2,ZNF703,TBC1D8,ADA,SLC44A2,ISG15,POU2F2,CUX1,LILRB1,RIPOR2,PAG1,LILRB2,TCIRG1,SECTM1,WARS	0.0260282208581737	LM3
GO:0033197	response to vitamin E	ADA	0.0270718266992349	LM3
GO:0001829	trophectodermal cell differentiation	ADA	0.0270718266992349	LM3
GO:0032609	interferon-gamma production	LILRB1	0.0270718266992349	LM3
GO:0006968	cellular defense response	TCIRG1,LILRB2	0.0270718266992349	LM3
GO:0003309	type B pancreatic cell differentiation	SIDT2	0.0270718266992349	LM3
GO:0043173	nucleotide salvage	ADA	0.0270718266992349	LM3
GO:0031016	pancreas development	TCF7L2,SIDT2	0.0276468078311247	LM3
GO:0043903	regulation of symbiosis. encompassing mutualism through parasitism	IFITM3,ISG15,LGALS9,IFITM2	0.0281973687566425	LM3
GO:0006950	response to stress	ITGAL,PKN1,CFD,LYST,ADA,LILRB1,ISG15,LILRA1,DNAJB1,LILRB2,GCH1,SERPINA1,TCIRG1,HCK,MTSS1,IFITM3,SH2D3C,LGALS9,IFITM2,MT2A	0.0290603248093799	LM3
GO:0006809	nitric oxide biosynthetic process	GCH1	0.0301551144032665	LM3
GO:0048535	lymph node development	LTB	0.0301551144032665	LM3
GO:0051085	chaperone mediated protein folding requiring cofactor	DNAJB1	0.0301551144032665	LM3
GO:0031098	stress-activated protein kinase signaling cascade	SH2D3C,LGALS9,PKN1	0.0316103867316771	LM3
GO:0002758	innate immune response-activating signal transduction	HCK,PIK3AP1,LGALS9,ICAM2	0.0335514846454159	LM3
GO:0009113	purine nucleobase biosynthetic process	ADA	0.0335514846454159	LM3
GO:0072010	glomerular epithelium development	PECAM1	0.0335514846454159	LM3
GO:0060065	uterus development	CDKN1C	0.0335514846454159	LM3
GO:0031341	regulation of cell killing	LGALS9,LILRB1	0.0347655891064023	LM3
GO:0008360	regulation of cell shape	ARHGEF18,LST1,HCK	0.0360016160494081	LM3
GO:0090083	regulation of inclusion body assembly	DNAJB1	0.0360817253246492	LM3
GO:0072012	glomerulus vasculature development	PECAM1	0.0360817253246492	LM3
GO:0002218	activation of innate immune response	HCK,PIK3AP1,LGALS9,ICAM2	0.0360817253246492	LM3
GO:0042832	defense response to protozoan	LYST	0.0360817253246492	LM3
GO:0043101	purine-containing compound salvage	ADA	0.0360817253246492	LM3
GO:0002643	regulation of tolerance induction	LILRB2	0.0360817253246492	LM3
GO:1901700	response to oxygen-containing compound	ZNF703,LILRB1,TCF7L2,ADA,SIDT2,LILRB2,GCH1,TCIRG1,HCK,LGALS9,ZNF106	0.0374226767852272	LM3
GO:0042221	response to chemical	GCH1,LGALS9,IFITM2,MT2A,TCF7L2,LYST,ARHGEF18,PIK3AP1,DNAJB1,HCK,ZNF703,ADA,SIDT2,IFITM3,ISG15,LILRB1,RIPOR2,LILRB2,TCIRG1,LTB,ZNF106	0.0376152468483209	LM3
GO:0030155	regulation of cell adhesion	LILRB1,ZNF703,ADA,RIPOR2,PAG1,LILRB2,LGALS9	0.0380170882478644	LM3
GO:0016192	vesicle-mediated transport	PECAM1,MYO1G,ITGAL,CUX1,LILRB1,LYST,SLC44A2,LILRB2,GNS,SERPINA1,TCIRG1,HCK,CFD	0.0380459125147784	LM3
GO:0002685	regulation of leukocyte migration	ADA,LGALS9,RIPOR2	0.0380459125147784	LM3
GO:0006972	hyperosmotic response	PKN1	0.0383045800514817	LM3
GO:0002577	regulation of antigen processing and presentation	LILRB2	0.0383045800514817	LM3
GO:0001562	response to protozoan	LYST	0.0383045800514817	LM3
GO:0071498	cellular response to fluid shear stress	MTSS1	0.0383045800514817	LM3
GO:0002027	regulation of heart rate	ADA,GCH1	0.0387727626115205	LM3
GO:0042417	dopamine metabolic process	GCH1	0.0414040023564897	LM3
GO:0046209	nitric oxide metabolic process	GCH1	0.0414040023564897	LM3
GO:0042267	natural killer cell mediated cytotoxicity	LYST	0.0414040023564897	LM3
GO:0060669	embryonic placenta morphogenesis	CDKN1C	0.0414040023564897	LM3
GO:0071514	genetic imprinting	CDKN1C	0.0414040023564897	LM3
GO:0071219	cellular response to molecule of bacterial origin	HCK,LILRB2,LILRB1	0.0435988802161387	LM3
GO:0040011	locomotion	PECAM1,MYO1G,ITGAL,PKN1,LYST,SLC7A7,RIPOR2,HCK,LGALS9	0.0454788378418638	LM3
GO:0007167	enzyme linked receptor protein signaling pathway	ARHGEF18,PILRA,PAG1,TCIRG1,HCK,MTSS1,ZNF106	0.0454907260935731	LM3
GO:0072009	nephron epithelium development	PECAM1,MTSS1	0.045504529725328	LM3
GO:0050673	epithelial cell proliferation	MTSS1,SIDT2	0.047168766788953	LM3
GO:0072678	T cell migration	MYO1G	0.0480722571009817	LM3
GO:0002228	natural killer cell mediated immunity	LYST	0.0480722571009817	LM3
GO:0070887	cellular response to chemical stimulus	ZNF106,ZNF703,LILRB1,LYST,ARHGEF18,PIK3AP1,RIPOR2,LILRB2,TCIRG1,HCK,LTB,IFITM3,ISG15,LGALS9,IFITM2,MT2A	0.0480722571009817	LM3
GO:0048265	response to pain	GCH1	0.0480722571009817	LM3
GO:0051084	'de novo' posttranslational protein folding	DNAJB1	0.0480722571009817	LM3
GO:0032350	regulation of hormone metabolic process	TCF7L2	0.0480722571009817	LM3
GO:0002444	myeloid leukocyte mediated immunity	ANPEP,C5AR1,FCAR,LYZ,CD36,SELL,SLC11A1,CD55,FPR1,TREM1,CKAP4,S100A8,SLC2A3,PLAUR,MCEMP1,S100A12,S100A9	3.56862537940343E-12	LM4
GO:0002443	leukocyte mediated immunity	ANPEP,C5AR1,FCAR,LYZ,CD36,SELL,SLC11A1,CD55,FPR1,TREM1,CKAP4,BCL3,S100A8,SLC2A3,PLAUR,MCEMP1,S100A12,S100A9	3.56862537940343E-12	LM4
GO:0002263	cell activation involved in immune response	ANPEP,C5AR1,FCAR,LYZ,CD36,SELL,SLC11A1,CD55,FPR1,CKAP4,BCL3,S100A8,SLC2A3,PLAUR,MCEMP1,S100A12,S100A9	1.10806613455497E-11	LM4
GO:0002366	leukocyte activation involved in immune response	ANPEP,C5AR1,FCAR,LYZ,CD36,SELL,SLC11A1,CD55,FPR1,CKAP4,BCL3,S100A8,SLC2A3,PLAUR,MCEMP1,S100A12,S100A9	1.10806613455497E-11	LM4
GO:0043312	neutrophil degranulation	ANPEP,C5AR1,FCAR,LYZ,CD36,SELL,SLC11A1,CD55,FPR1,CKAP4,S100A8,SLC2A3,PLAUR,MCEMP1,S100A12,S100A9	1.10806613455497E-11	LM4
GO:0036230	granulocyte activation	ANPEP,C5AR1,FCAR,LYZ,CD36,SELL,SLC11A1,CD55,FPR1,CKAP4,S100A8,SLC2A3,PLAUR,MCEMP1,S100A12,S100A9	1.10806613455497E-11	LM4
GO:0043299	leukocyte degranulation	ANPEP,C5AR1,FCAR,LYZ,CD36,SELL,SLC11A1,CD55,FPR1,CKAP4,S100A8,SLC2A3,PLAUR,MCEMP1,S100A12,S100A9	1.10806613455497E-11	LM4
GO:0045055	regulated exocytosis	ANPEP,C5AR1,FCAR,LYZ,CD36,SELL,SLC11A1,CD55,FPR1,CKAP4,THBS1,S100A8,SLC2A3,PLAUR,MCEMP1,S100A12,S100A9,APLP2	1.10806613455497E-11	LM4
GO:0002275	myeloid cell activation involved in immune response	ANPEP,C5AR1,FCAR,LYZ,CD36,SELL,SLC11A1,CD55,FPR1,CKAP4,S100A8,SLC2A3,PLAUR,MCEMP1,S100A12,S100A9	1.2168806182408E-11	LM4
GO:0006955	immune response	ANPEP,LYZ,CD36,FPR1,PLAUR,SELL,CD55,NFIL3,KDM6B,CEBPB,S100A9,C5AR1,FCAR,SLC11A1,TREM1,BCL3,S100A8,SLC2A3,MCEMP1,S100A12,AQP9,CKAP4,THBS1	1.2168806182408E-11	LM4
GO:0046903	secretion	ANPEP,C5AR1,FCAR,AQP9,LYZ,CD36,SELL,SLC11A1,CD55,FPR1,TREM1,CKAP4,THBS1,S100A8,SLC2A3,PLAUR,MCEMP1,S100A12,S100A9,APLP2	2.47358977284495E-11	LM4
GO:0006887	exocytosis	ANPEP,C5AR1,FCAR,LYZ,CD36,SELL,SLC11A1,CD55,FPR1,CKAP4,THBS1,S100A8,SLC2A3,PLAUR,MCEMP1,S100A12,S100A9,APLP2	2.87084499167556E-11	LM4
GO:0002274	myeloid leukocyte activation	ANPEP,C5AR1,FCAR,LYZ,CD36,SELL,SLC11A1,CD55,FPR1,CKAP4,S100A8,SLC2A3,PLAUR,MCEMP1,S100A12,S100A9	4.29415002015854E-11	LM4
GO:0042742	defense response to bacterium	C5AR1,LYZ,CD36,SLC11A1,TREM1,BCL3,S100A8,CEBPB,S100A12,S100A9	4.9564709842936E-11	LM4
GO:0032940	secretion by cell	ANPEP,C5AR1,FCAR,LYZ,CD36,SELL,SLC11A1,CD55,FPR1,TREM1,CKAP4,THBS1,S100A8,SLC2A3,PLAUR,MCEMP1,S100A12,S100A9,APLP2	5.26429720938949E-11	LM4
GO:0002252	immune effector process	ANPEP,C5AR1,FCAR,LYZ,CD36,SELL,SLC11A1,CD55,FPR1,TREM1,CKAP4,BCL3,S100A8,SLC2A3,PLAUR,MCEMP1,S100A12,S100A9	3.28456768408481E-10	LM4
GO:0045321	leukocyte activation	ANPEP,C5AR1,FCAR,LYZ,CD36,SELL,SLC11A1,CD55,FPR1,CKAP4,BCL3,S100A8,SLC2A3,PLAUR,MCEMP1,S100A12,S100A9	2.39601223696021E-09	LM4
GO:0019730	antimicrobial humoral response	LYZ,SLC11A1,BCL3,S100A8,S100A12,S100A9	1.89387082733809E-08	LM4
GO:0002376	immune system process	ANPEP,LYZ,CD36,FPR1,PLAUR,SELL,CD55,NFIL3,KDM6B,CEBPB,S100A9,C5AR1,FCAR,SLC11A1,TREM1,CSF3R,BCL3,S100A8,SLC2A3,MCEMP1,S100A12,AQP9,CKAP4,THBS1	1.89387082733809E-08	LM4
GO:0001775	cell activation	ANPEP,C5AR1,FCAR,LYZ,CD36,SELL,SLC11A1,CD55,FPR1,CKAP4,BCL3,S100A8,SLC2A3,PLAUR,MCEMP1,S100A12,S100A9	2.22175576416219E-08	LM4
GO:0006959	humoral immune response	LYZ,SLC11A1,TREM1,CD55,BCL3,S100A8,S100A12,S100A9	2.46083640471212E-08	LM4
GO:0071621	granulocyte chemotaxis	C5AR1,TREM1,CSF3R,S100A8,S100A12,S100A9	6.02893577922897E-08	LM4
GO:0097530	granulocyte migration	C5AR1,TREM1,CSF3R,S100A8,S100A12,S100A9	9.60050369211428E-08	LM4
GO:0098542	defense response to other organism	C5AR1,LYZ,CD36,SLC11A1,TREM1,BCL3,S100A8,CEBPB,S100A12,S100A9	1.48174878646487E-07	LM4
GO:0009617	response to bacterium	C5AR1,LYZ,CD36,JUND,SLC11A1,TREM1,BCL3,S100A8,CEBPB,S100A12,S100A9	1.84053405933473E-07	LM4
GO:0001816	cytokine production	CD36,SLC11A1,TREM1,CD55,S100A8,S100A12,S100A9	3.59591223924745E-07	LM4
GO:0097529	myeloid leukocyte migration	C5AR1,TREM1,CSF3R,S100A8,S100A12,S100A9	6.04589822780605E-07	LM4
GO:0006952	defense response	C5AR1,LYZ,CD36,SLC11A1,TREM1,CD55,FPR1,CSF3R,THBS1,KDM6B,BCL3,S100A8,CEBPB,S100A12,S100A9	9.80928773123457E-07	LM4
GO:0006954	inflammatory response	C5AR1,LYZ,SLC11A1,FPR1,THBS1,KDM6B,S100A8,CEBPB,S100A12,S100A9	2.08858505950094E-06	LM4
GO:0060326	cell chemotaxis	C5AR1,TREM1,FPR1,CSF3R,S100A8,S100A12,S100A9	2.08858505950094E-06	LM4
GO:0030595	leukocyte chemotaxis	C5AR1,TREM1,CSF3R,S100A8,S100A12,S100A9	4.24670304001574E-06	LM4
GO:0016192	vesicle-mediated transport	ANPEP,C5AR1,FCAR,LYZ,CD36,SELL,SLC11A1,CD55,FPR1,CKAP4,THBS1,S100A8,SLC2A3,PLAUR,MCEMP1,S100A12,S100A9,APLP2	5.93845431655885E-06	LM4
GO:0050900	leukocyte migration	C5AR1,SELL,TREM1,FPR1,CSF3R,S100A8,S100A12,S100A9	6.98020442554795E-06	LM4
GO:0009605	response to external stimulus	C5AR1,LYZ,CD36,JUND,SLC11A1,TREM1,FPR1,ACSL1,CSF3R,THBS1,BCL3,S100A8,PLAUR,CEBPB,S100A12,S100A9,UPP1	9.14426380178238E-06	LM4
GO:0002367	cytokine production involved in immune response	SLC11A1,TREM1,CD55	0.0000190825121233713	LM4
GO:0043207	response to external biotic stimulus	C5AR1,LYZ,CD36,JUND,SLC11A1,TREM1,BCL3,S100A8,CEBPB,S100A12,S100A9	0.0000197567280936436	LM4
GO:0051707	response to other organism	C5AR1,LYZ,CD36,JUND,SLC11A1,TREM1,BCL3,S100A8,CEBPB,S100A12,S100A9	0.0000197567280936436	LM4
GO:0050832	defense response to fungus	S100A8,S100A9,S100A12	0.0000284858548530783	LM4
GO:0009607	response to biotic stimulus	C5AR1,LYZ,CD36,JUND,SLC11A1,TREM1,BCL3,S100A8,CEBPB,S100A12,S100A9	0.0000299549396497618	LM4
GO:0051238	sequestering of metal ion	S100A8,S100A9	0.0000464779399868935	LM4
GO:0006810	transport	ANPEP,LYZ,CD36,FPR1,PLAUR,SELL,CD55,S100A9,ATP13A3,C5AR1,FCAR,SLC11A1,TREM1,PPIF,BCL3,S100A8,SLC2A3,MCEMP1,S100A12,APLP2,AQP9,TBC1D2,ACSL1,CKAP4,THBS1,SLC25A37	0.000065352820854298	LM4
GO:0002369	T cell cytokine production	SLC11A1,CD55	0.0000754862625893398	LM4
GO:0032602	chemokine production	S100A8,S100A9	0.0000754862625893398	LM4
GO:0006873	cellular ion homeostasis	ATP13A3,C5AR1,CD36,SLC11A1,CD55,FPR1,S100A8,S100A9,GPCPD1	0.0000782805217004224	LM4
GO:0031640	killing of cells of other organism	TREM1,S100A12,LYZ	0.0000892426111275915	LM4
GO:0044364	disruption of cells of other organism	TREM1,S100A12,LYZ	0.0000892426111275915	LM4
GO:0051234	establishment of localization	ANPEP,LYZ,CD36,FPR1,PLAUR,SELL,CD55,S100A9,ATP13A3,C5AR1,FCAR,SLC11A1,TREM1,PPIF,BCL3,S100A8,SLC2A3,MCEMP1,S100A12,APLP2,AQP9,TBC1D2,ACSL1,CKAP4,THBS1,SLC25A37	0.0000964064302921349	LM4
GO:1901700	response to oxygen-containing compound	C5AR1,EREG,SELL,CD36,JUND,SLC11A1,NAMPT,PPIF,AQP9,ACSL1,THBS1,KDM6B,S100A8,CEBPB	0.000125535980907504	LM4
GO:0009620	response to fungus	S100A8,S100A9,S100A12	0.000152099968281903	LM4
GO:0002523	leukocyte migration involved in inflammatory response	S100A8,S100A9	0.000155081801204779	LM4
GO:0048878	chemical homeostasis	ATP13A3,C5AR1,AQP9,CD36,SLC11A1,CD55,FPR1,S100A8,SLC25A37,S100A9,GPCPD1	0.000214333310930602	LM4
GO:0042330	taxis	C5AR1,TREM1,FPR1,CSF3R,S100A8,PLAUR,S100A12,S100A9	0.00022041612989144	LM4
GO:0006935	chemotaxis	C5AR1,TREM1,FPR1,CSF3R,S100A8,PLAUR,S100A12,S100A9	0.00022041612989144	LM4
GO:0055082	cellular chemical homeostasis	ATP13A3,C5AR1,CD36,SLC11A1,CD55,FPR1,S100A8,S100A9,GPCPD1	0.000272432729442461	LM4
GO:0050663	cytokine secretion	TREM1,S100A12,CD36	0.000321096492431611	LM4
GO:0050896	response to stimulus	ANPEP,EREG,LYZ,CD36,FPR1,PLAUR,SELL,JUND,CD55,NFIL3,KDM6B,CEBPB,S100A9,UPP1,C5AR1,FCAR,SLC11A1,TREM1,NAMPT,PPIF,CSF3R,BCL3,S100A8,SLC2A3,MCEMP1,S100A12,APLP2,AQP9,ACSL1,CKAP4,THBS1,G0S2,METRNL	0.000346594093977927	LM4
GO:0032101	regulation of response to external stimulus	C5AR1,CD36,CD55,THBS1,S100A8,PLAUR,S100A12,S100A9,METRNL	0.000522948062756631	LM4
GO:0006950	response to stress	EREG,LYZ,CD36,FPR1,PLAUR,CD55,KDM6B,CEBPB,S100A9,UPP1,C5AR1,SLC11A1,TREM1,PPIF,CSF3R,BCL3,S100A8,S100A12,AQP9,THBS1,METRNL	0.000530315823285058	LM4
GO:0045730	respiratory burst	SLC11A1,CD55	0.000562938092408708	LM4
GO:0070887	cellular response to chemical stimulus	C5AR1,EREG,CD36,AQP9,JUND,TREM1,NAMPT,FPR1,PPIF,CSF3R,NFIL3,ACSL1,KDM6B,S100A8,THBS1,CEBPB,S100A12,S100A9	0.000649910586082786	LM4
GO:0042832	defense response to protozoan	SLC11A1,BCL3	0.000679023890216613	LM4
GO:0002682	regulation of immune system process	C5AR1,EREG,SELL,CD36,SLC11A1,TREM1,CD55,FPR1,CSF3R,THBS1,S100A8,CEBPB,S100A9	0.000769302939205277	LM4
GO:0032496	response to lipopolysaccharide	C5AR1,CD36,JUND,SLC11A1,S100A8,CEBPB	0.000770619345660955	LM4
GO:2000505	regulation of energy homeostasis	METRNL,CD36	0.000770619345660955	LM4
GO:0002577	regulation of antigen processing and presentation	SLC11A1,THBS1	0.000770619345660955	LM4
GO:0001562	response to protozoan	SLC11A1,BCL3	0.000770619345660955	LM4
GO:0001906	cell killing	TREM1,S100A12,LYZ	0.000817516149734645	LM4
GO:0051179	localization	ANPEP,LYZ,CD36,FPR1,PLAUR,SELL,CD55,S100A9,ATP13A3,C5AR1,FCAR,SLC11A1,TREM1,PPIF,CSF3R,BCL3,S100A8,SLC2A3,MCEMP1,S100A12,APLP2,AQP9,TBC1D2,ACSL1,CKAP4,THBS1,SLC25A37	0.000817516149734645	LM4
GO:0035821	modification of morphology or physiology of other organism	TREM1,S100A9,S100A12,LYZ	0.000871518409606524	LM4
GO:0002237	response to molecule of bacterial origin	C5AR1,CD36,JUND,SLC11A1,S100A8,CEBPB	0.000984742864412687	LM4
GO:0016477	cell migration	C5AR1,SELL,TREM1,FPR1,CSF3R,THBS1,S100A8,S100A12,S100A9	0.00115247629429678	LM4
GO:0019725	cellular homeostasis	ATP13A3,C5AR1,CD36,SLC11A1,CD55,FPR1,S100A8,S100A9,GPCPD1	0.0013910957283127	LM4
GO:0061844	antimicrobial humoral immune response mediated by antimicrobial peptide	S100A12,S100A9	0.00163563972135447	LM4
GO:0050776	regulation of immune response	C5AR1,EREG,SELL,CD36,SLC11A1,TREM1,CD55,FPR1,S100A8,S100A9	0.00165526985989048	LM4
GO:0051235	maintenance of location	BCL3,S100A8,S100A9,CD36	0.0019587218759607	LM4
GO:0002440	production of molecular mediator of immune response	SLC11A1,TREM1,CD55	0.00196839606942892	LM4
GO:1900048	positive regulation of hemostasis	CD36,THBS1	0.00205528757820346	LM4
GO:0042221	response to chemical	EREG,CD36,FPR1,PLAUR,SELL,JUND,NFIL3,KDM6B,CEBPB,S100A9,C5AR1,SLC11A1,TREM1,NAMPT,PPIF,CSF3R,S100A8,S100A12,AQP9,ACSL1,THBS1	0.00210561213211091	LM4
GO:0071554	cell wall organization or biogenesis	LYZ	0.00215105204748231	LM4
GO:0072672	neutrophil extravasation	TREM1	0.00215105204748231	LM4
GO:0022605	oogenesis stage	EREG	0.00215105204748231	LM4
GO:0044036	cell wall macromolecule metabolic process	LYZ	0.00215105204748231	LM4
GO:0042592	homeostatic process	ATP13A3,C5AR1,AQP9,LYZ,CD36,SLC11A1,CD55,FPR1,S100A8,SLC25A37,S100A9,GPCPD1	0.0021598170869425	LM4
GO:0048870	cell motility	C5AR1,SELL,TREM1,FPR1,CSF3R,THBS1,S100A8,S100A12,S100A9	0.00230603644758429	LM4
GO:0051674	localization of cell	C5AR1,SELL,TREM1,FPR1,CSF3R,THBS1,S100A8,S100A12,S100A9	0.00230603644758429	LM4
GO:0051704	multi-organism process	ANPEP,C5AR1,EREG,LYZ,CD36,JUND,SLC11A1,CD55,TREM1,NAMPT,BCL3,S100A8,CEBPB,S100A12,S100A9	0.00244925738504991	LM4
GO:0048511	rhythmic process	EREG,JUND,NAMPT,NFIL3,CEBPB	0.00262779839995229	LM4
GO:0021534	cell proliferation in hindbrain	C5AR1	0.00312080815306034	LM4
GO:0033211	adiponectin-activated signaling pathway	ACSL1	0.00312080815306034	LM4
GO:0070943	neutrophil mediated killing of symbiont cell	TREM1	0.00312080815306034	LM4
GO:0070942	neutrophil mediated cytotoxicity	TREM1	0.00312080815306034	LM4
GO:0006003	fructose 2.6-bisphosphate metabolic process	PFKFB3	0.00312080815306034	LM4
GO:0040011	locomotion	C5AR1,SELL,TREM1,FPR1,CSF3R,THBS1,S100A8,PLAUR,S100A12,S100A9	0.00312080815306034	LM4
GO:0001547	antral ovarian follicle growth	EREG	0.00312080815306034	LM4
GO:1900046	regulation of hemostasis	PLAUR,CD36,THBS1	0.00338754945460364	LM4
GO:0030193	regulation of blood coagulation	PLAUR,CD36,THBS1	0.00338754945460364	LM4
GO:0002455	humoral immune response mediated by circulating immunoglobulin	BCL3,CD55	0.00338754945460364	LM4
GO:0050818	regulation of coagulation	PLAUR,CD36,THBS1	0.00408268434010379	LM4
GO:0051873	killing by host of symbiont cells	TREM1	0.00426314942508652	LM4
GO:0060992	response to fungicide	KDM6B	0.00426314942508652	LM4
GO:0043616	keratinocyte proliferation	EREG	0.00426314942508652	LM4
GO:0051852	disruption by host of symbiont cells	TREM1	0.00426314942508652	LM4
GO:0030299	intestinal cholesterol absorption	CD36	0.00426314942508652	LM4
GO:0006928	movement of cell or subcellular component	C5AR1,SELL,VNN2,TREM1,FPR1,CSF3R,THBS1,S100A8,PLAUR,S100A12,S100A9	0.00442220503404723	LM4
GO:0002684	positive regulation of immune system process	C5AR1,EREG,CD36,SLC11A1,CD55,FPR1,THBS1,S100A8,S100A9	0.00475649283071745	LM4
GO:0002467	germinal center formation	BCL3	0.00568007206818523	LM4
GO:0060586	multicellular organismal iron ion homeostasis	SLC11A1	0.00568007206818523	LM4
GO:0052646	alditol phosphate metabolic process	GK	0.00568007206818523	LM4
GO:0007159	leukocyte cell-cell adhesion	S100A8,S100A9	0.00616667973828	LM4
GO:0033993	response to lipid	C5AR1,CD36,JUND,SLC11A1,ACSL1,THBS1,S100A8,CEBPB	0.00631034604011644	LM4
GO:0001817	regulation of cytokine production	C5AR1,EREG,CD36,SLC11A1,THBS1,BCL3,CEBPB	0.00675265144999999	LM4
GO:0010038	response to metal ion	AQP9,JUND,PPIF,THBS1,S100A8	0.00685663959223766	LM4
GO:0015939	pantothenate metabolic process	VNN2	0.00691697662124147	LM4
GO:0042178	xenobiotic catabolic process	ACSL1	0.00691697662124147	LM4
GO:0032623	interleukin-2 production	SLC11A1	0.00691697662124147	LM4
GO:0001541	ovarian follicle development	EREG,CEBPB	0.00691697662124147	LM4
GO:1990000	amyloid fibril formation	CD36	0.00691697662124147	LM4
GO:0032494	response to peptidoglycan	C5AR1	0.00691697662124147	LM4
GO:0002253	activation of immune response	C5AR1,CD36,CD55,FPR1,S100A8,S100A9	0.00715317528159942	LM4
GO:0014070	response to organic cyclic compound	AQP9,SELL,CD36,JUND,NAMPT,ACSL1,THBS1,CEBPB	0.00754985320323379	LM4
GO:2000257	regulation of protein activation cascade	C5AR1,CD55	0.00755104600759907	LM4
GO:0002449	lymphocyte mediated immunity	SLC11A1,CD55,BCL3	0.00766980451712659	LM4
GO:0010035	response to inorganic substance	AQP9,JUND,PPIF,THBS1,KDM6B,S100A8	0.00792189644139644	LM4
GO:0030205	dermatan sulfate metabolic process	VCAN	0.00805529779294673	LM4
GO:0009893	positive regulation of metabolic process	PFKFB3,C5AR1,EREG,CD36,JUND,SLC11A1,NAMPT,FPR1,ACSL1,NFIL3,THBS1,KDM6B,BCL3,S100A8,PLAUR,CEBPB,S100A12,S100A9	0.00805529779294673	LM4
GO:0050701	interleukin-1 secretion	CD36	0.00805529779294673	LM4
GO:0044241	lipid digestion	CD36	0.00805529779294673	LM4
GO:0048266	behavioral response to pain	THBS1	0.00805529779294673	LM4
GO:0042092	type 2 immune response	BCL3	0.00805529779294673	LM4
GO:0060850	regulation of transcription involved in cell fate commitment	CEBPB	0.00805529779294673	LM4
GO:0014823	response to activity	KDM6B,METRNL	0.00860533933246317	LM4
GO:0046683	response to organophosphorus	JUND,AQP9,SELL	0.0087649933178219	LM4
GO:0007623	circadian rhythm	JUND,NAMPT,NFIL3	0.0087649933178219	LM4
GO:0051918	negative regulation of fibrinolysis	THBS1	0.00974793280002015	LM4
GO:0009306	protein secretion	TREM1,S100A12,CD36	0.00985232063652888	LM4
GO:0002460	adaptive immune response based on somatic recombination of immune receptors built from immunoglobulin superfamily domains	SLC11A1,CD55,BCL3	0.00985232063652888	LM4
GO:0010243	response to organonitrogen compound	C5AR1,EREG,SELL,CD36,JUND,NAMPT,AQP9,CEBPB	0.0105739977072942	LM4
GO:0051883	killing of cells in other organism involved in symbiotic interaction	TREM1	0.0112191952722828	LM4
GO:0019852	L-ascorbic acid metabolic process	SLC2A3	0.0112191952722828	LM4
GO:0036066	protein O-linked fucosylation	THBS1	0.0112191952722828	LM4
GO:0070391	response to lipoteichoic acid	CD36	0.0112191952722828	LM4
GO:0044872	lipoprotein localization	CD36	0.0112191952722828	LM4
GO:0051091	positive regulation of sequence-specific DNA binding transcription factor activity	S100A8,S100A9,S100A12,CD36	0.0119262252094112	LM4
GO:0048584	positive regulation of response to stimulus	C5AR1,EREG,CD36,SLC11A1,CD55,FPR1,PPIF,THBS1,G0S2,S100A8,PLAUR,S100A12,S100A9	0.0119262252094112	LM4
GO:0032611	interleukin-1 beta production	CD36	0.0125507723400545	LM4
GO:0002076	osteoblast development	JUND	0.0125507723400545	LM4
GO:0043173	nucleotide salvage	UPP1	0.0125507723400545	LM4
GO:0006910	phagocytosis. recognition	CD36	0.0125507723400545	LM4
GO:0033598	mammary gland epithelial cell proliferation	CEBPB	0.0125507723400545	LM4
GO:0008655	pyrimidine-containing compound salvage	UPP1	0.0125507723400545	LM4
GO:0044126	regulation of growth of symbiont in host	CD36	0.0125507723400545	LM4
GO:0044144	modulation of growth of symbiont involved in interaction with host	CD36	0.0125507723400545	LM4
GO:0065008	regulation of biological quality	ATP13A3,ANPEP,C5AR1,AQP9,LYZ,CD36,SLC11A1,CD55,FPR1,PPIF,THBS1,BCL3,S100A8,SLC25A37,PLAUR,S100A9,METRNL,GPCPD1	0.0135503630769916	LM4
GO:0007155	cell adhesion	SELL,CD36,CSF3R,THBS1,S100A8,S100A9,VCAN	0.0140716011995439	LM4
GO:0044262	cellular carbohydrate metabolic process	PFKFB3,GK,PGD	0.0143300593384006	LM4
GO:0032612	interleukin-1 production	CD36	0.0143300593384006	LM4
GO:0010885	regulation of cholesterol storage	CD36	0.0143300593384006	LM4
GO:0022610	biological adhesion	SELL,CD36,CSF3R,THBS1,S100A8,S100A9,VCAN	0.0144658466369305	LM4
GO:0023056	positive regulation of signaling	C5AR1,EREG,CD36,PPIF,FPR1,THBS1,G0S2,S100A8,PLAUR,S100A12,S100A9	0.0146237414932552	LM4
GO:0022602	ovulation cycle process	EREG,CEBPB	0.0151049440548429	LM4
GO:0045087	innate immune response	SLC11A1,TREM1,CD55,S100A8,S100A12,S100A9	0.0155459182956845	LM4
GO:0014850	response to muscle activity	METRNL	0.0156325073533656	LM4
GO:0010941	regulation of cell death	C5AR1,CD36,JUND,PPIF,THBS1,BCL3,S100A8,G0S2,PLAUR,CEBPB,S100A9	0.0156325073533656	LM4
GO:0046486	glycerolipid metabolic process	GK,EREG,ACSL1,PLAUR,GPCPD1	0.0156325073533656	LM4
GO:0042107	cytokine metabolic process	TREM1	0.0156325073533656	LM4
GO:0097186	amelogenesis	CSF3R	0.0156325073533656	LM4
GO:0030728	ovulation	EREG	0.0156325073533656	LM4
GO:0019321	pentose metabolic process	PGD	0.0156325073533656	LM4
GO:0034097	response to cytokine	EREG,JUND,SLC11A1,ACSL1,CSF3R,NFIL3,THBS1,CEBPB	0.0160279315120966	LM4
GO:0080134	regulation of response to stress	C5AR1,EREG,CD36,CD55,THBS1,S100A8,PLAUR,S100A12,S100A9,METRNL	0.0166283252380265	LM4
GO:1901698	response to nitrogen compound	C5AR1,EREG,SELL,CD36,JUND,NAMPT,AQP9,CEBPB	0.0172915817072692	LM4
GO:0042044	fluid transport	AQP9	0.0172915817072692	LM4
GO:0033194	response to hydroperoxide	CD36	0.0172915817072692	LM4
GO:0002757	immune response-activating signal transduction	C5AR1,CD36,FPR1,S100A8,S100A9	0.0172915817072692	LM4
GO:0071243	cellular response to arsenic-containing substance	PPIF	0.0172915817072692	LM4
GO:0046545	development of primary female sexual characteristics	EREG,CEBPB	0.0192145938116788	LM4
GO:0001556	oocyte maturation	EREG	0.0192145938116788	LM4
GO:0071404	cellular response to low-density lipoprotein particle stimulus	CD36	0.0192145938116788	LM4
GO:0071402	cellular response to lipoprotein particle stimulus	CD36	0.0192145938116788	LM4
GO:0007200	phospholipase C-activating G-protein coupled receptor signaling pathway	C5AR1,FPR1	0.0209128229148879	LM4
GO:0043174	nucleoside salvage	UPP1	0.0209128229148879	LM4
GO:0019637	organophosphate metabolic process	PFKFB3,GK,EREG,PGD,NAMPT,PLAUR,GPCPD1,UPP1	0.0209128229148879	LM4
GO:0042060	wound healing	EREG,CD36,SLC11A1,S100A8,PLAUR	0.0209128229148879	LM4
GO:0070542	response to fatty acid	ACSL1,CD36	0.0209128229148879	LM4
GO:0050673	epithelial cell proliferation	EREG,CEBPB	0.0209128229148879	LM4
GO:0046460	neutral lipid biosynthetic process	GK	0.0209128229148879	LM4
GO:0048333	mesodermal cell differentiation	KDM6B	0.0229830901758864	LM4
GO:0019400	alditol metabolic process	GK	0.0229830901758864	LM4
GO:0031664	regulation of lipopolysaccharide-mediated signaling pathway	CD55	0.0229830901758864	LM4
GO:0019682	glyceraldehyde-3-phosphate metabolic process	PGD	0.0229830901758864	LM4
GO:0002764	immune response-regulating signaling pathway	C5AR1,CD36,FPR1,S100A8,S100A9	0.0236122169972455	LM4
GO:0006638	neutral lipid metabolic process	ACSL1,GK	0.0247832629574642	LM4
GO:0048265	response to pain	THBS1	0.0250044503342021	LM4
GO:0042698	ovulation cycle	EREG,CEBPB	0.0250044503342021	LM4
GO:0031100	animal organ regeneration	C5AR1,CEBPB	0.0250044503342021	LM4
GO:0010884	positive regulation of lipid storage	CD36	0.0250044503342021	LM4
GO:0006732	coenzyme metabolic process	ACSL1,NAMPT,PGD,VNN2	0.0250044503342021	LM4
GO:0046660	female sex differentiation	EREG,CEBPB	0.0250044503342021	LM4
GO:0006767	water-soluble vitamin metabolic process	SLC2A3,VNN2	0.0268655974982887	LM4
GO:0036065	fucosylation	THBS1	0.0268655974982887	LM4
GO:0002437	inflammatory response to antigenic stimulus	KDM6B	0.0268655974982887	LM4
GO:0032501	multicellular organismal process	ANPEP,EREG,LYZ,CD36,PLAUR,JUND,CD55,KDM6B,MXD1,CEBPB,VCAN,S100A9,C5AR1,SLC11A1,TREM1,NAMPT,CSF3R,BCL3,S100A8,S100A12,PFKFB3,AQP9,THBS1,GPCPD1	0.0271459116571506	LM4
GO:0051591	response to cAMP	JUND,AQP9	0.0284204690940646	LM4
GO:0044093	positive regulation of molecular function	C5AR1,EREG,CD36,SLC11A1,TBC1D2,ACSL1,FPR1,THBS1,S100A8,PLAUR,S100A12,S100A9	0.0286162174980221	LM4
GO:0045576	mast cell activation	S100A12	0.0289118251505858	LM4
GO:0051156	glucose 6-phosphate metabolic process	PGD	0.0289118251505858	LM4
GO:0002285	lymphocyte activation involved in immune response	SLC11A1,BCL3	0.0298474925493675	LM4
GO:0006805	xenobiotic metabolic process	ACSL1,S100A12	0.0298474925493675	LM4
GO:0050892	intestinal absorption	CD36	0.0309840101544635	LM4
GO:0055094	response to lipoprotein particle	CD36	0.0309840101544635	LM4
GO:0045123	cellular extravasation	TREM1	0.0309840101544635	LM4
GO:0005996	monosaccharide metabolic process	PFKFB3,SLC2A3,PGD	0.031420927812174	LM4
GO:0071466	cellular response to xenobiotic stimulus	ACSL1,S100A12	0.0335545569459453	LM4
GO:0051716	cellular response to stimulus	ANPEP,EREG,CD36,FPR1,PLAUR,JUND,NFIL3,KDM6B,CEBPB,S100A9,UPP1,C5AR1,TREM1,NAMPT,PPIF,CSF3R,BCL3,S100A8,S100A12,APLP2,AQP9,ACSL1,THBS1,G0S2	0.0357305234056596	LM4
GO:0034383	low-density lipoprotein particle clearance	CD36	0.0357305234056596	LM4
GO:0046835	carbohydrate phosphorylation	PFKFB3	0.0357305234056596	LM4
GO:0007143	female meiotic nuclear division	EREG	0.0357305234056596	LM4
GO:0051180	vitamin transport	SLC2A3	0.0357305234056596	LM4
GO:0006958	complement activation. classical pathway	CD55	0.0383555670391053	LM4
GO:0009410	response to xenobiotic stimulus	ACSL1,S100A12	0.0383555670391053	LM4
GO:0009611	response to wounding	EREG,CD36,SLC11A1,S100A8,PLAUR	0.0397441137171653	LM4
GO:0007176	regulation of epidermal growth factor-activated receptor activity	EREG	0.0405368081372965	LM4
GO:0043171	peptide catabolic process	ANPEP	0.0405368081372965	LM4
GO:0033198	response to ATP	SELL	0.0405368081372965	LM4
GO:0019835	cytolysis	LYZ	0.0405368081372965	LM4
GO:0045444	fat cell differentiation	METRNL,CEBPB	0.04105020906288	LM4
GO:0048522	positive regulation of cellular process	EREG,CD36,FPR1,PLAUR,JUND,CD55,KDM6B,CEBPB,S100A9,C5AR1,SLC11A1,NAMPT,PPIF,BCL3,S100A8,S100A12,PFKFB3,ACSL1,THBS1,G0S2,METRNL	0.0419292549934253	LM4
GO:0007588	excretion	AQP9	0.0419753373585917	LM4
GO:0019915	lipid storage	CD36	0.0419753373585917	LM4
GO:0051336	regulation of hydrolase activity	C5AR1,EREG,TBC1D2,PPIF,THBS1,S100A8,PLAUR,S100A9,APLP2	0.0419753373585917	LM4
GO:0046685	response to arsenic-containing substance	PPIF	0.0419753373585917	LM4
GO:0097300	programmed necrotic cell death	PPIF	0.0419753373585917	LM4
GO:0051828	entry into other organism involved in symbiotic interaction	ANPEP,CD55	0.0419753373585917	LM4
GO:0060612	adipose tissue development	NAMPT	0.0419753373585917	LM4
GO:0001649	osteoblast differentiation	JUND,VCAN	0.0419753373585917	LM4
GO:0002548	monocyte chemotaxis	S100A12	0.0431167371315742	LM4
GO:0001909	leukocyte mediated cytotoxicity	TREM1	0.0431167371315742	LM4
GO:0006766	vitamin metabolic process	SLC2A3,VNN2	0.0431167371315742	LM4
GO:0048599	oocyte development	EREG	0.0431167371315742	LM4
GO:0051240	positive regulation of multicellular organismal process	C5AR1,EREG,CD36,JUND,SLC11A1,THBS1,BCL3,CEBPB,METRNL	0.0431167371315742	LM4
GO:0051101	regulation of DNA binding	BCL3,PLAUR	0.0431167371315742	LM4
GO:0030204	chondroitin sulfate metabolic process	VCAN	0.0431167371315742	LM4
GO:0048536	spleen development	BCL3	0.0431167371315742	LM4
GO:0072595	maintenance of protein localization in organelle	BCL3	0.0431167371315742	LM4
GO:0070265	necrotic cell death	PPIF	0.0431167371315742	LM4
GO:0051186	cofactor metabolic process	ACSL1,NAMPT,PGD,VNN2	0.0450829658279996	LM4
GO:0050654	chondroitin sulfate proteoglycan metabolic process	VCAN	0.0451085128323008	LM4
GO:0071674	mononuclear cell migration	S100A12	0.0451085128323008	LM4
GO:0010033	response to organic substance	C5AR1,EREG,SELL,CD36,JUND,SLC11A1,NAMPT,AQP9,ACSL1,CSF3R,NFIL3,THBS1,S100A8,CEBPB	0.0451085128323008	LM4
GO:0002931	response to ischemia	PPIF	0.0451085128323008	LM4
GO:0016577	histone demethylation	KDM6B	0.0451085128323008	LM4
GO:0008037	cell recognition	VCAN,CD36	0.0451793860918983	LM4
GO:0006915	apoptotic process	C5AR1,PPIF,BCL3,S100A8,G0S2,CEBPB,S100A9	0.0451793860918983	LM4
GO:0048646	anatomical structure formation involved in morphogenesis	ANPEP,EREG,CSF3R,THBS1,KDM6B,BCL3	0.0452455786184761	LM4
GO:0051090	regulation of sequence-specific DNA binding transcription factor activity	S100A8,S100A9,S100A12,CD36	0.0472850862617775	LM4
GO:0044275	cellular carbohydrate catabolic process	GK	0.0472850862617775	LM4
GO:0009994	oocyte differentiation	EREG	0.0472850862617775	LM4
GO:0042542	response to hydrogen peroxide	KDM6B,PPIF	0.0482048692336556	LM4
GO:0034599	cellular response to oxidative stress	KDM6B,PPIF,CD36	0.0484103536272927	LM4
GO:0046434	organophosphate catabolic process	GPCPD1,UPP1	0.0489134004535846	LM4
GO:0006482	protein demethylation	KDM6B	0.0489134004535846	LM4
GO:1905953	negative regulation of lipid localization	THBS1	0.0489134004535846	LM4
GO:1901137	carbohydrate derivative biosynthetic process	GK,THBS1,PLAUR,VCAN,UPP1	0.0489134004535846	LM4
GO:0043489	RNA stabilization	SLC11A1	0.0489134004535846	LM4
GO:0002758	innate immune response-activating signal transduction	S100A8,S100A9,CD36	0.0489762943890417	LM4
GO:1905952	regulation of lipid localization	CD36,THBS1	0.0493893463740611	LM4
GO:0043085	positive regulation of catalytic activity	C5AR1,EREG,SLC11A1,TBC1D2,ACSL1,FPR1,THBS1,S100A8,S100A12,S100A9	0.049771580515374	LM4

## Sheet: Supp_Table5
Gene name	CD8 T cells	B cells	Kupffer cells	NK cells	Erythrocytes	CD4 T cells	MoMacs and cDCs	Endothelial cells 1	Endothelial cells 2	Neutrophils	Hepatocytes	pDCs	Adjusted p-value	Significant cluster
Rplp1	12.2046054149148	10.5042876149337	9.91222683090009	10.1401523658279	4.85634478840011	10.90366993166	9.3098255440524	9.90332045432656	8.04257692598147	6.57105873596094	7.33269109348809	10.0525131701582	1.37792395010207E-139	CD8 T cells
Rps7	8.3647282261463	6.73997167534925	3.44963476141609	5.14600083476	1.12035177291954	6.66345786456063	5.70623371458782	3.43962715787445	2.58233481678106	1.40353109840976	2.88337358547758	4.86549766828398	2.6945022497396E-138	CD8 T cells
Rps18	9.66541651886094	8.17946096108564	5.40180137689863	6.65760641328821	1.97988480942474	8.35361730586738	7.30246448073271	5.5120850433719	4.48248006121205	1.25149867442096	3.79383375869338	6.92739972101553	7.91030899533983E-134	CD8 T cells
Rps15	11.0442542239301	10.0370300335699	7.43259196435252	8.81597860373531	4.03754306651015	9.77126778082583	8.8900073499533	8.20870692543208	6.40497737163205	4.70421903935888	5.98760791959943	8.77717696674314	1.26499543333921E-131	CD8 T cells
Rps5	12.5543651918278	11.204452750586	8.8676160211995	9.78631065511205	5.99057342585116	11.2809286378178	10.2787067224966	8.80113507779259	7.72895487110844	6.21805836658816	6.53766630799536	10.0566970052432	5.44521180555918E-130	CD8 T cells
Rps20	11.0495165214406	9.93644219814343	7.41481584374084	7.60705139551852	3.44363466348486	9.12648168571254	8.84584486921041	7.68852257094385	6.21343661062265	3.75630344697017	5.32710012540842	8.82851461106793	1.30773473111721E-129	CD8 T cells
Rpl18	8.57414812398325	6.88487247065766	3.75292073594728	5.85034225597882	0.855412696649336	7.32939625033043	6.95531941976962	3.68325937405793	3.56545059879038	2.53679821596214	2.71503715361822	6.81464221828257	4.04266913916432E-127	CD8 T cells
Rps3	11.1695142638417	9.69797504595012	7.76814212779926	9.03455473327703	4.62510789875891	10.0898852322826	9.06826529395553	8.43533716041589	6.86493138170753	6.72445840178972	6.55125303307801	9.31203096012447	2.01226385064132E-125	CD8 T cells
Rpsa	5.77469618849789	4.01703174371936	1.756055434688	2.5909415767653	0.454336173206291	4.39757946742195	3.60617647018447	1.92144047976311	1.12143479935977	0.908957144416921	1.19615843588177	3.44024634557003	3.8581140983803E-118	CD8 T cells
Rps4x	8.05582626945531	6.67065477917545	3.84871910877871	4.85945198935025	0.727215849060208	6.69931149144988	6.02977136664997	4.23649720592545	3.22338622628479	0.890129499626827	2.32085417710895	5.75778272754935	1.01219531704259E-115	CD8 T cells
Rps10	7.4854107699765	5.9917044000456	3.19446786371948	5.10350339603453	0.711875965942647	6.35987955192123	5.67455449758469	3.77180825708666	2.92822352648042	2.22826664554328	2.02352893969201	5.26482050763944	3.54238694109986E-112	CD8 T cells
Rpl8	12.1250615974963	10.7920144197905	8.6269723078534	9.31779596092674	5.70209935975036	10.8466536064076	10.3270916960744	9.17954909039931	7.95859152139001	6.2873505680106	6.65819496692613	10.9327983758044	1.65147653681011E-111	CD8 T cells
Rps3a1	8.14387524246109	6.93218295781457	4.3215108629869	6.26899775445117	1.23346995822044	6.83930461960897	6.46742317360904	4.32238109090558	3.58854413883612	2.56103325533281	3.21879269886717	6.65492483281055	3.97042649595965E-110	CD8 T cells
Rplp0	10.541224502596	8.59385589252341	7.19464885639866	8.09543069086984	5.20469412618871	8.85578647685066	9.11420430182292	7.28639918979661	5.52915767559737	4.51810669239527	5.71294439724767	8.88005717235085	2.43644863452226E-107	CD8 T cells
Rpl6	7.16949823818638	5.68272268904163	3.42527537289669	4.78868397102086	1.03046227255733	6.11439385247497	5.26143401208936	2.99466537796992	2.36120869146045	0.852281449779023	2.86618977504673	5.22762982763923	3.33258424365551E-100	CD8 T cells
Rps2	8.67996144333227	6.64810112259259	5.58323145249291	6.21312161034285	2.20617742790271	7.11608046195855	6.79949277096769	5.04937692516502	4.16024159593149	2.19599465039628	5.59452862770937	7.20745282491537	4.14578524043738E-73	CD8 T cells
S1pr1	7.44520588886442	5.28316072217538	1.62856437363589	2.14727797073043	1.38469808178721	1.44202189512622	1.07422287391309	2.78970501920068	4.37104226328125	1.58638675468442	1.70456231688547	0.763478058396211	1.11077114668365E-64	CD8 T cells
Rpl22	7.27322362260318	5.93198562885486	4.23446939125214	4.61019660588623	1.58423741704385	6.21307630981346	5.84702742356222	4.82682006080976	3.32770960542292	1.68908232643693	2.87017813817096	5.26574661246366	3.47478526976514E-62	CD8 T cells
Lef1	6.76437338430833	0.672790416097445	0.736062931596594	1.74221052648313	0.453101891603905	2.55749334160965	0.232858451875411	0.651268989158773	0.393796667092253	0.600927331210167	0.309823868924562	0.22552858143647	1.79267629606141E-47	CD8 T cells
Cd247	6.49903467104126	0.717590158684717	0.840169889246335	2.85008362990588	1.17392467265874	3.5506088490426	0.82876587036545	1.53462104208232	0.478627627576305	0.928900938132615	0.5783523529439	0.38195492029998	1.08503762846689E-46	CD8 T cells
Gm15421	5.31160240895678	2.88991354095428	1.62658807422067	2.11923916385697	0.0	3.4999409824242	2.73394484991147	1.13651871168235	1.00797661794762	0.547118571133424	0.845427998488325	2.48966309059048	3.386976982723E-46	CD8 T cells
Atp1b3	8.83638730612448	2.89463299560283	4.99976301952114	5.30446605249251	2.16359041252062	3.97708232473409	4.57039672204111	4.9676754258874	6.24789777055837	2.99316325184257	2.66685435971348	3.47431422061128	7.49973243514074E-44	CD8 T cells
Tcf7	7.96858406206809	0.808951238430785	0.907257159492234	1.00167215834186	0.86699018498338	2.52051855416725	0.579750240233274	1.43724217077681	0.513522968800613	0.882130457789278	0.574121294162912	0.591144785768414	3.73978126618449E-40	CD8 T cells
Dgka	6.44925578447376	3.78624525045669	1.17170418951371	2.21332833777211	1.57427424179108	3.70748412753228	1.48360895637025	1.79412358626485	1.77941760679339	2.10578960965079	1.12859395736168	0.56225864541896	1.81389165616602E-33	CD8 T cells
Nsg2	3.05337729244967	0.0811879617151402	0.139821061309421	0.148933296882711	0.222945696001872	0.144680284649693	0.0305436245782749	0.200899538335134	0.082501133947443	0.0	0.0348268786404318	0.334482062754213	2.12998734002485E-27	CD8 T cells
Dapl1	3.79023821502249	0.219042270954384	0.246485739998107	0.107094358787267	0.486056295132474	0.25943727549292	0.385350015690948	0.496438749007033	0.12877225111552	0.263313870493812	0.0	0.0	1.39263959963916E-19	CD8 T cells
Kcnn4	4.25025976600936	0.551149962156392	0.422803033009319	0.778005554815178	0.43922072693481	1.69716214543311	0.855790545657681	0.701147302620587	0.276097991257715	0.335959892405071	0.292568509963762	0.89328532808212	1.04606760611908E-18	CD8 T cells
Cd74	6.48472849603963	14.431005524592	12.3901661539695	6.67726869308296	7.40726121719599	6.43563267246153	11.1096532336653	8.47262979976641	6.08988889333185	7.08772613098444	7.04776870742964	11.5806890001602	6.95191107124477E-228	B cells
Mir5107	1.04834428147369	11.7812315164251	8.56164507636689	1.33789578860434	0.639039499401719	1.48120250098039	7.6000563555601	2.37870595870534	0.690014924845151	1.4833494583993	2.31929653486679	8.58327280072434	2.64496534072819E-211	B cells
H2-Aa	5.01894560441239	12.8143210553411	10.7328874349312	5.15235548804544	6.16660657406473	4.8096218231992	8.8957565603403	6.98156730177211	4.47737015502217	5.31700195422082	5.52041129103008	10.0768681565968	4.70387154891878E-203	B cells
H2-Eb1	3.89619976531528	11.8437043833626	9.22332567200555	3.67060343077332	5.04027023609064	3.94204776832024	7.64761369885733	6.24168272509604	3.67403475421538	4.3136586846834	4.7391675861894	8.99903080836406	1.07164162446925E-196	B cells
H2-Ab1	4.76242000797277	12.5210298049558	10.3315869621756	5.17029593694037	5.71919879597076	4.90369127858411	9.01986410705018	6.82824799006343	4.41210423313547	4.67580619604133	5.77087709707932	9.54871789370369	2.48088043620825E-194	B cells
Cd79a	1.96928640509981	11.0166175377774	2.8693865495846	2.08098846368796	2.33480347568349	2.1141166008105	1.94611491362274	3.83546990362569	1.70174680501023	2.17204079868363	2.44283727093721	1.68152460669134	3.74964777548555E-139	B cells
Cd79b	2.84279838197428	11.3195868153098	3.86943920890448	2.61341204827821	2.96235878454825	2.79614124407177	2.37016195259727	4.03930976183003	2.47481868440786	3.27432285981972	2.97007925292956	4.89784145795387	1.43171092899337E-126	B cells
H2-DMb2	0.653913957749997	7.91685094139273	1.1846026153307	0.927632290638692	0.779442595103708	0.716004806691034	1.61548846485428	1.25642185137942	0.696054953284886	0.211677069413979	0.489808146757358	1.44242244215049	1.45418579764411E-118	B cells
Cd19	1.47016162406476	9.35129109192996	2.08439707293028	1.53253135090864	2.02494948591355	1.47987692425757	1.04860039904986	2.58941303676389	1.33294246217156	2.08134731548709	1.89565721932951	1.1386461726486	2.4076709582588E-118	B cells
Faim3	1.89320790059099	9.29063980965643	2.46011310345061	2.10686608369682	2.59579579462201	1.62266695522359	1.30404137723127	3.21900283565627	1.50822497267953	1.57755445433906	2.12685511366538	1.71034500905584	3.08576371926327E-107	B cells
H2-Ob	2.1024902030539	7.67593956042516	1.73665120557866	1.15016903713077	1.79658741885403	0.978615146320239	1.8257006633375	2.12969584779793	0.88067687223649	0.593954387588924	0.99463063456096	1.58021245678253	1.0833566690543E-97	B cells
Ms4a1	0.698178361339975	7.00290082535332	1.28136019561883	0.637738927252123	1.06899970979916	0.9487078003023	0.827722890994277	1.57103651185246	0.818976950960276	0.545384013242888	1.07999845015618	0.969615014646465	4.71355840431925E-81	B cells
Siglecg	0.37358367892864	5.5666936739826	0.669456706530457	0.526163597296882	0.393693417671707	0.462997839359394	0.779011228513168	1.04490504609385	0.391580666616978	0.118294986478483	0.384209706231214	2.58660291117865	2.47650964893753E-75	B cells
Fcrl1	0.210402708483911	4.74169736211082	0.819520679140324	0.392063782972248	0.38435551306664	0.369746079329812	0.514180114899225	0.802504424848333	0.292362653973971	0.663222863782331	0.290319458416572	0.702379278096928	1.36952936346536E-70	B cells
Bank1	0.547525494685029	5.58055082477436	2.27088415244826	0.475899013065045	0.728141805396212	0.655858271867903	0.787628379429176	1.13703297955685	0.567437308601403	0.730480854586011	0.989274993956574	0.53765392682328	1.65115219214587E-64	B cells
Fcer2a	0.983121095382071	6.73565682947679	1.4931748961728	1.10242748688875	1.19026794270655	1.18572012604821	0.97638961055698	2.07593282823711	1.01007544495606	0.666712043948309	1.31227536564332	1.09335412777894	5.098346496635E-63	B cells
Pou2af1	0.701332342347146	4.75529078351701	0.689528768368182	0.405121479715839	0.578651959194313	0.445458400750105	0.330968986617911	0.796750284817714	0.265127569776094	0.333569019644041	0.63411914207501	0.456783463273578	5.57284066612807E-61	B cells
Cd22	0.732325399549005	5.40745502401847	1.75858824936867	0.711366503448421	0.773432698304142	0.534451645914473	0.922521010666458	1.2453785090068	0.517206003087339	0.768434820986791	1.00027374023837	0.59735625351857	4.60568082250149E-55	B cells
Cxcr5	1.32214225101358	5.92182706719846	1.18808998335272	0.798168933653127	1.47574824337699	1.01710476603129	0.722518124657739	1.83918047788195	0.79294594690275	1.51477882301659	1.09315748730152	0.765634521334449	4.81843396239192E-48	B cells
Blk	0.303014966189434	3.98885221333095	0.531664419772517	0.331351307504853	0.652615066771456	0.38568953070024	0.268222990273333	1.07059999956364	0.77979255096391	0.429181835556469	0.33912965565948	0.908159490092602	2.02705965191712E-40	B cells
Serpinb1a	0.484679671625566	4.03173990932181	0.693227146754228	0.28247918741524	0.261592167486082	0.591238934160914	0.728287239716322	1.10287334556908	0.272356281097759	0.220743721155927	0.570900917431343	0.58427616846737	1.00246479587285E-38	B cells
Vpreb3	0.147089231633723	3.82480149513404	0.569410743849727	0.411905867681122	0.204978888854005	0.477993773306396	0.324403398145081	0.666477063198345	0.324642791657471	0.0	0.564298478915504	0.347620395785567	1.82124169345151E-38	B cells
Pax5	0.552567525420155	4.4531868022751	0.940748110351955	0.566848830897725	0.873951295142704	0.566603957567204	0.69000642952822	1.27333340055152	0.519388060132791	0.589975236912583	1.04102809037131	0.0864584436757597	5.78703750852883E-31	B cells
Apoe	6.86480201571234	8.44400723473338	14.543339449442	6.91957040192661	7.92992556195428	6.69292035849804	9.53813632978853	11.7835296776077	12.0529803162621	9.0333074185197	12.1397161153992	6.53137589436881	6.73625936147709E-226	Kupffer cells
Clec4f	3.22677270392698	3.4869923601216	11.449916156437	3.28691672041865	4.04768171165378	2.70579380212374	2.81323953533466	5.22349810444573	2.44573150634165	3.72510343228477	3.69600151162713	2.53576315114617	2.19235818639805E-151	Kupffer cells
C1qa	3.63184128240212	4.06342716184674	12.7355569951469	4.08456537839213	4.646562457346	3.47040054241093	3.76137436628406	6.0454053428908	3.18626316840413	4.12587712932099	4.19403545489419	3.42930876462821	4.97393836399687E-151	Kupffer cells
C1qc	3.4871599519762	3.73351373147468	12.5754491502193	3.14512439386423	4.58220846137152	3.38929669606054	3.15058351039317	5.90172562424707	2.97682689126312	4.58124409337179	4.27840306122331	2.89048201347681	1.32625097162939E-150	Kupffer cells
C1qb	3.72082875710716	4.20117792878692	12.7685120188181	3.75746810089283	4.90408321584176	3.39163246494808	3.28035097497996	5.89565469717734	3.16296481398973	4.77310366959475	4.05239315110197	3.35993461649347	1.32356072058905E-149	Kupffer cells
Csf1r	1.91600378905534	2.0487794647594	9.6098826140398	1.87429142440707	2.45559216854558	1.80110796031428	6.89990614312821	3.80631370746707	1.57645190855719	3.81989215018962	2.41593961204627	2.00670615098235	9.16389168975464E-147	Kupffer cells
Cd5l	3.70084035096617	3.71596815220711	11.7924731580775	3.19467949223684	4.05919220234653	2.94999948346564	2.65346644972954	5.02965709480713	2.65027074246766	4.67394771837459	3.43698569831679	2.69216349641356	5.71321774388362E-146	Kupffer cells
Sdc3	1.74364139829242	1.94881098345437	9.29622385639285	1.64843094211507	2.03523226196767	1.50744103339531	3.67889796316239	4.004528678508	3.43975176588542	1.66279621245912	1.80872376718359	2.39901576428449	7.1238494275895E-136	Kupffer cells
Lgmn	2.76470478693718	4.36842842967291	9.89024490397047	2.85142594353901	3.28843676524286	2.62729472411621	4.55829447553983	5.45238331037612	7.13680779956507	3.39822158436391	2.84250177898562	3.62120129723465	9.78989191030578E-136	Kupffer cells
Vsig4	2.58844575236598	2.41822309210609	10.5225005372004	2.04084922665097	3.0472565296162	2.02053598176674	1.96046294895975	3.98417692614387	1.87926114051448	3.94104078292672	3.16862278990086	2.02797206564427	3.49163957986586E-135	Kupffer cells
Fcna	3.15476856371221	3.4509579993487	11.2911267898151	3.0115201107633	4.19506564662218	2.81081880848608	2.76331728366489	5.14696082933087	2.60110958607002	3.59258821305252	3.70646614801706	3.05270558667756	5.51280374773856E-134	Kupffer cells
Cfp	2.05218017892188	2.32642378526925	10.1927373497852	2.07093136518208	2.91422408255631	2.10353078444785	3.31271659658649	3.69072712720418	1.73797076265087	4.61552309035647	2.68153628404474	5.75929029144844	6.32668623023951E-125	Kupffer cells
Folr2	1.81522650427329	1.91598986748387	9.33096231731157	1.84651303875406	2.69678825658697	1.68668509675578	1.55384110669219	3.42463463700254	1.43644641593039	2.48611863334	1.94299802624069	1.55956245733412	3.97451540717244E-114	Kupffer cells
Aif1	0.782480540723772	1.48940425638334	8.61995018209013	1.36679229174319	1.38762225181756	1.08777508454292	5.1116235409453	2.43364705926531	1.03855775604669	2.04779452031696	1.30597747712945	1.82593043627555	1.05504312691435E-111	Kupffer cells
Axl	0.9680760627014	1.25104490592003	7.46700015185572	0.97487554963677	1.49281123916805	1.19797381149085	2.54174338042235	2.15478898364222	1.03617510858067	1.52475305802177	1.50247190511053	0.964579407060758	3.28139013066408E-105	Kupffer cells
C6	1.13360629204256	0.899558184789477	7.08439647809071	0.894585154906606	1.7117030455529	0.628405852242483	0.987072217480677	1.87683531912803	0.704586876804312	1.80818886439488	1.45907216712104	0.419903103404769	3.04431694365155E-104	Kupffer cells
Igf1	0.364496965188496	0.712711008867505	5.24088052345434	0.402022489984661	0.626835253845473	0.483355328125468	0.325100624180658	1.19366501310337	0.448214465730089	0.929478813079954	2.39482101669409	0.315411360770806	7.91413314268041E-96	Kupffer cells
Ctsc	2.15407574947376	2.98838229477312	7.95385204969204	2.66143610876123	2.02409599190656	2.09701999962754	4.35684636385668	2.75453211779826	1.17992730191099	2.31166109336308	1.64522266209973	4.16117247139571	8.59726745432038E-96	Kupffer cells
Hpgd	1.32805894076192	1.5516361950535	7.76651489485239	1.58426802455106	1.53681064894572	1.15708732442757	3.44129554697756	3.72341271067237	4.19162401346405	2.28776268190499	4.24027594110818	1.26144490419946	1.33703121641008E-94	Kupffer cells
Il18bp	1.20179507021595	1.55794408700759	8.0584546628126	1.12222505171568	1.73492037531429	1.17648838151057	1.77712466532612	2.1595551616648	1.6363326642331	1.32195377808543	1.35655455544386	0.857398672254799	6.74022254517478E-93	Kupffer cells
Lamp1	3.99928420748263	3.94992524977088	8.37549611298592	3.54258288063678	3.30509204141048	3.18173162376315	5.90824891921161	5.98897854111882	7.05493013961642	3.3839090761023	3.71441949585452	3.79184506394839	5.01342295878851E-92	Kupffer cells
Dmpk	0.732438248817237	1.10301973409008	7.05674271895478	1.18139283699523	1.1825446045323	0.809064701112505	0.958904034982197	2.35159967844319	1.83883764911216	1.4781308385008	1.30721255669516	0.680549382802172	9.60021955479963E-91	Kupffer cells
Emr1	0.915632176849959	0.930597153156144	6.09633549652901	0.682801655437263	0.905563037686502	0.572978941467118	2.64825828315166	1.34914238890847	0.599874015513089	0.96396485431343	1.03896772485443	0.570000985824471	6.50377502223677E-84	Kupffer cells
Timd4	0.38284550343729	0.472888079210528	5.07945146316482	0.309888326925583	0.401868315706178	0.32567079269594	0.350399774596007	0.646692540741762	0.260184568981823	0.60895066386512	0.490887724877306	0.385275302932457	7.9507263735385E-84	Kupffer cells
Lpl	0.881894462303931	0.739867885052852	5.78182699737237	0.836313593253955	0.921590288865879	0.588797103004046	1.25406508573955	1.49760022258635	0.415808854191498	1.0165827585434	0.762971575446813	0.3483175425293	2.45056635689397E-78	Kupffer cells
Siglec1	0.669447645320102	0.576090049605913	5.20798454362778	0.71693293978704	0.913999182482871	0.502108116804922	0.365011715134374	1.22841358561496	0.36770906932856	0.377084377934141	0.618742254281227	0.314755932607497	1.15495627620977E-77	Kupffer cells
C4b	0.42468425443421	0.604131032835033	4.77866289082834	0.550280226985645	0.439812397445837	0.407551660655029	0.383543172215012	1.34442433114985	0.394420074792681	0.921345702887794	0.929469799172967	0.481421745660138	6.23940699484834E-71	Kupffer cells
Nr1h3	0.73778642976223	0.708750461162624	5.2374959704661	0.651956116744673	1.4159382197709	0.482532850482177	1.17008576317095	1.34026968127219	0.423437039004507	0.714869384353638	3.13705619318094	0.773796326040977	2.1726850835285E-66	Kupffer cells
Ccl24	0.561092106497359	0.357338206571156	4.21336830349684	0.212925420130596	0.343173316023867	0.350218575269258	0.187297822062983	0.8094161266315	0.250902588848732	0.445470742951529	0.26712887844958	0.0	1.09723192554435E-62	Kupffer cells
Abcc3	0.173603035677169	0.424937565020745	3.89607495925341	0.243895127055079	0.34203018946733	0.254505481235822	0.47006663352341	0.807557805507089	0.6080326987086	0.189991983681077	0.578304599803769	0.24897337391631	6.1245048473958E-58	Kupffer cells
Lilra5	0.349155323395441	0.350375666259609	3.44327041094311	0.139631768235716	0.523378133886449	0.188836587709151	1.1175595413128	0.389057917559044	0.133419329028523	0.0	0.2812026218425	0.2101254421175	1.79827447693836E-55	Kupffer cells
Blvrb	1.40534657738509	2.83930816129955	7.15155762658129	2.17543080537098	4.1277551624299	1.62262384530876	2.12863868902473	3.32020801487443	3.39583847042402	1.39495829835459	4.53009719093899	3.5876316179436	9.32574400135901E-52	Kupffer cells
Fabp7	0.464217995789955	0.353405468562273	4.21952991241103	0.301718176440726	0.0968790375158151	0.397590282721002	0.460481845598793	0.86885428970364	0.226773816038336	0.256176702672962	0.38599644953124	0.371751213713243	2.69808716705635E-50	Kupffer cells
Itgb5	0.315036463537738	0.312668102558055	3.4232620830719	0.361626586674303	0.213147260948499	0.279205692893715	1.56002753569483	0.799432101276375	0.22442891498774	0.248176418922537	0.369596542407222	0.295918055050049	4.88929980330536E-48	Kupffer cells
Slc7a8	0.507542220206864	0.389030995482968	3.78860166055581	0.251978313375041	0.350028885125531	0.291923884332932	0.993858842972766	0.851839603107048	0.425992006153939	0.339716308992172	0.515208970754948	0.323600573669302	5.62642785175539E-46	Kupffer cells
Msr1	0.622073582251754	0.846456367310504	4.335465229878	0.692334520661618	1.12262472773757	0.589641895653856	2.05073175486552	2.93737628521949	2.59735658822814	0.947955034949329	0.715712701154306	0.309569399427871	1.29402545582998E-44	Kupffer cells
Vcam1	0.168867121605648	0.351605538979236	3.1344420097098	0.411662338757384	0.400098903291707	0.216376651875163	0.222358994782865	0.944091098343448	0.958727004534859	0.113290741631712	0.579027306274021	0.265010348556291	1.06610482274349E-33	Kupffer cells
AW112010	6.56594155484976	4.30617924789052	9.02205455058976	11.8899970604824	4.35250255091091	10.1973331079121	3.99959490330894	5.0963245141175	4.00176362409454	4.44522836945599	4.660208305444	2.96221420223383	5.71383451201585E-148	NK cells
Ccl5	5.409018766974	4.745512440585	5.08745303333019	14.2229343789394	5.30558405611642	11.3615656948235	4.14950342488992	5.94404439762727	3.91754609057872	5.76805780625967	5.05941679253309	4.3132858113373	1.72034465967538E-122	NK cells
Klra23	0.275996235562661	0.079678832566794	0.0	4.15868190722498	0.0	0.112754172100589	0.103932678510448	0.0561938467346281	0.0	0.0	0.0	0.0	1.52055106130956E-76	NK cells
Klra14-ps	0.0	0.0133318009059644	0.0805773291757841	3.00899227177919	0.0	0.0767650005937357	0.0482863098479964	0.177313866224835	0.0104743350517281	0.0	0.182251564753356	0.0	8.94959755441458E-72	NK cells
Klrb1c	0.602525633465393	0.784466029969791	0.867083686941493	8.1183608026659	0.554442431790715	4.61305002112988	0.428948090957984	1.1004270227113	0.493150524019184	0.927733543880828	0.90410204248144	0.503862234151413	2.60065320637329E-66	NK cells
Klre1	0.2272185777962	0.207137537795155	0.518816083247472	8.27979615557417	0.432017062571148	2.14603728006231	0.36445919344469	0.501774859049374	0.218629720037548	0.0	0.385827274178414	0.28324925501894	1.38742247686355E-64	NK cells
Klrc2	0.066088317179323	0.0764331313088115	0.0752405799345717	3.79597745072566	0.0	1.2012375674633	0.0	0.188243296311712	0.0422241768978535	0.0	0.0	0.0	4.39594639416548E-51	NK cells
Klrk1	0.876974958458575	0.43640782387396	1.41261444304112	7.10783222542265	0.550650354055654	3.10963999213541	1.60564693353188	1.0680219624955	0.405433394874589	0.843907774137472	0.959257168531775	0.60508740246377	1.58565618614085E-46	NK cells
Adamts14	0.166492575266604	0.100143252073198	0.148595616712909	5.28993917382476	0.243765255027879	0.15650283190948	0.0636845681586482	0.473316735328157	0.153086545536406	0.144387720888685	0.33324294685987	0.0	5.34320581844875E-38	NK cells
Prf1	1.07895165360731	0.603377506308189	0.893037051516108	8.28759105446196	0.464750809603574	2.01309308474811	0.282520238157629	1.16725683708831	0.383727456661103	0.772415999121452	0.667859683039223	0.718725463946036	7.23082532805489E-36	NK cells
Ncr1	0.54796660475035	0.490584340482495	0.668552743334706	8.60649762477349	0.747719050354398	0.677479643824298	0.248073582598243	0.833477067636798	0.453636216120706	0.907716222966197	0.621595965052404	0.460389250518896	2.36587723395116E-35	NK cells
Il18rap	0.28105868457458	0.212670424184502	0.306194012304841	4.26168637385196	0.0	1.52107628750599	0.121437059174112	0.54139630855968	0.15063189774732	1.74199180243447	0.30302843248998	0.253424691152193	1.03643720897817E-32	NK cells
Ifitm10	0.46222560704712	0.201227221372998	0.41341414413066	4.03892169358494	0.231367107651226	2.27455489514677	0.160940850785239	0.625167272054378	1.08499154651767	0.535338258388944	0.383316642804565	0.155306041408608	3.94749628968813E-32	NK cells
Klra9	0.0621792242687139	0.0381463619950918	0.114916583039818	3.30606133045323	0.0	0.44186226923689	0.0145954388316645	0.0699454883592969	0.07644817427474	0.333459256925891	0.0633206987760641	0.0	3.07141441378241E-31	NK cells
Gzma	1.5294751920013	1.59803164310534	1.99517091432498	12.7802242791244	1.69021175124173	1.56445605514354	0.823537184215357	2.22912645044191	1.44902217123741	2.37848161126491	1.64670164746245	0.933511818034735	5.76498059858312E-30	NK cells
S1pr5	0.300768201904335	0.359233568172504	0.417614785558054	5.41742345047954	0.459331612222967	0.312175348355815	2.69369336438711	0.405507432219622	0.16866163749611	0.151817116075321	0.498799529393037	0.125573612417604	9.61348641929918E-30	NK cells
Eomes	0.557599711448539	0.0594543744645831	0.0956769049732193	3.00414331794359	0.066802838544774	0.178976068869098	0.0578696887647141	0.237361220150469	0.0728201439587684	0.0	0.195738900628152	0.0676987075476136	1.47739059443714E-24	NK cells
Gzmb	1.2208412316825	1.00067826307727	1.16437974525625	7.57025616988349	0.763984623277065	3.19335764573405	0.783043457035923	1.2601307135345	0.801620974872043	1.49371154429628	2.18479758884304	0.825130419207436	3.19755876304955E-23	NK cells
Klri2	0.0590302519802173	0.192531123461906	0.294521273082887	4.01956167227942	0.14040282660244	0.318021716245657	0.0375668398499063	0.460830841623068	0.0973764819916857	0.142290096703867	0.381942149026612	0.543611603849324	3.29741942593337E-20	NK cells
Cma1	0.138520871953291	0.106242039256819	0.185258251421006	3.33237584048215	0.102602479881062	0.0693902914352367	0.0940707887546747	0.0785516174886508	0.0968666437633262	0.205177618138276	0.0	0.0	2.24826324937955E-19	NK cells
Klrg1	0.0454024217524872	0.170009601429764	0.174306670911652	3.50181126220681	0.229827301049192	0.248729280292106	0.0683109200503723	0.342974769588716	0.0802691237328206	0.261408634506629	0.280982648728067	0.236957105451285	5.91535284696707E-17	NK cells
Hbb-bs	0.0	0.0479699609372708	0.140016903714819	0.0	10.7523172848343	0.14564442670849	0.0	0.204355642640296	0.0	0.0	0.302768543914043	0.0	1.01045026980353E-173	Erythrocytes
Fam220a	0.596524676979441	0.621549496216571	0.519179656400416	0.666925243629965	8.40787412728857	0.540214324865241	0.620230348927409	0.479262442273202	0.35842875319124	0.222714753038906	0.218830505010402	0.201786621115929	2.90811652154449E-32	Erythrocytes
Slc25a37	1.21313456629921	2.12057936198196	1.0814303600924	0.336312648302849	7.94185086347674	0.894190154402854	0.96089219518851	1.5360011370088	2.95466489806777	0.607275406213761	0.704224897554761	1.15626173332379	6.652645154033E-30	Erythrocytes
Snca	0.265563378746567	0.67427216791728	0.753128906761355	0.62756365558785	10.5289849209519	0.553852336125582	0.395040601290806	0.765873284748598	0.694515132010833	0.523604082735952	0.306346320967733	0.813528825685063	1.09218828422364E-27	Erythrocytes
Fam46c	1.80470101701583	0.785338221004436	1.1879424002978	0.97281724019828	10.4770224969567	1.48392377766488	0.648889835684274	1.16269633646409	0.452713390196035	0.65355416504147	0.307173665537212	1.00018379942037	2.53855686756662E-26	Erythrocytes
Ube2l6	0.738981048132915	1.23385601365304	1.95789404365751	0.848197836751778	11.4898086308094	1.1612062431399	2.33129806554521	2.09134017521392	1.46863607690282	1.38094609245374	2.13190817032481	1.16195654277213	6.87360702022656E-23	Erythrocytes
Rec114	0.349951587086829	0.155154137255092	0.124011568776557	0.305697256822711	3.27031916797202	0.22342352524518	0.208836198896116	0.188425610189823	0.733832117927615	0.0	0.0	0.919685105063232	9.56345928815237E-20	Erythrocytes
Alas2	1.19024583732003	1.69252306086955	1.98268202273081	1.15934669896636	13.420059792246	1.45954747411605	1.5045722832284	2.17194998125219	1.32600480124796	1.43310057575978	2.62647939737657	1.41269905331594	2.7643848677848E-19	Erythrocytes
Isca1	1.19004581085485	0.724110195673948	0.667143676894499	1.56837110543108	6.71959191496107	1.14575625855112	0.413129860961069	0.817837241555081	0.791766020907956	0.229686556084827	1.10892921643851	0.91448842890633	1.23554355559518E-18	Erythrocytes
Hbb-b2+Hbb-bt	2.89875245142144	3.54349588386145	3.88491818067837	2.8277056522554	16.7881564908556	3.27817796846964	2.79759766618381	3.92489724695782	3.23814660293834	3.55237283219154	2.038719253789	3.65520256905573	4.55609793370756E-18	Erythrocytes
Bpgm	1.04887500945925	1.04938659605832	0.918644928938705	0.530928253730564	9.70604839624636	0.959990172077557	0.634210114050563	1.33180782169623	0.784285222800599	0.757983796130899	0.813819411986047	0.575145201811997	4.25101264039355E-17	Erythrocytes
Fech	1.30046363885795	1.11210303978658	1.29321938928999	0.662442340128108	8.8296682931607	0.901551297355011	1.0759568615756	1.35990580323583	1.62062513709013	0.81769865279853	3.51059017906491	1.20682940953151	1.56602962702216E-16	Erythrocytes
Epb4.1	1.90272361347978	1.66407189725771	1.31563931283164	0.972608155247412	8.37366413679518	2.02965630559532	1.28764946894591	1.80737900608695	1.35081262416337	1.12072828726973	1.30234071635385	0.695685095469174	3.1389598823266E-14	Erythrocytes
March2	1.93880574062375	1.3378944823098	2.10053481476571	0.978114945402839	7.89240650418013	1.82078396838856	2.09483183325568	2.6718541970949	2.11112117309356	1.21788845404373	1.10773098202537	1.07341834475679	5.61010122820869E-11	Erythrocytes
Ccndbp1	2.46708700107175	1.64357925797127	1.50919673650825	1.04397337257199	7.05808141822347	1.785720748306	1.96525687680684	1.24331778163088	1.22061128284339	1.39354944775203	0.812370817843212	1.49374957310317	3.73311425594611E-09	Erythrocytes
Bnip3l	1.77492564852375	1.14451485471763	1.22573135372955	1.11675277891096	4.77489005693492	1.22289993665485	1.46579626366642	1.31758120563355	1.4408373876119	0.697565618223977	0.676197838333411	1.06407896662098	1.42707684715505E-08	Erythrocytes
Fam213a	0.144802977343407	0.417937575975017	0.490486484003324	0.0948485298889934	3.852756131839	0.288274442520482	0.29116278794025	0.176509987150872	0.101843993352602	0.0	0.540288713117362	0.101025759190838	7.13082077478661E-07	Erythrocytes
Gimap3	8.0609434458569	5.84649914258036	3.01328485073872	7.45711602004107	3.18880872557231	9.74086992493321	2.11988563223295	3.89698188530497	2.16127208160952	2.45491169084311	3.01366947854029	1.87065264061216	1.20658118709796E-152	CD4 T cells
Gimap4	7.1872349745405	5.5125500023312	3.85227930481455	8.31124430772765	3.77264325633748	10.1432994635936	2.83619232529597	6.84395156834924	6.56186875491746	3.87437550857046	3.75789063971612	2.61108605656617	6.74983309261605E-123	CD4 T cells
Cd3g	6.02454811467829	1.78344245068027	2.24303187951859	3.24108889816914	2.78067970817338	8.64382289312811	1.36284558983599	3.02222156600267	1.0634819590973	1.75853908415058	1.56223405447771	1.60094596181639	1.4495819326368E-104	CD4 T cells
Ccnd2	4.75219978296119	1.98575849788461	2.14127293269682	5.31565365037902	1.68426047397799	7.13657673657531	1.38914035085227	4.40356457090541	4.09710071251613	2.3500133821636	1.89149411397583	1.83236556480972	2.11703323493136E-92	CD4 T cells
Cxcr6	2.40180467855684	1.84414837190799	1.93743476288057	2.16886292224388	1.98599488181831	8.1237775069656	1.45853669286856	2.62821771032497	1.39952315969561	2.17992059304213	2.07218948364538	1.44011216637919	1.14223293146397E-84	CD4 T cells
Cxcr3	2.65153378387834	1.50760182046551	1.68084877649601	1.83356211615128	1.56650245773214	7.66070769226515	1.60414564125857	1.89156932527352	1.10072056654103	2.48339567207133	1.71218446823509	2.90726499798955	6.62508134696423E-75	CD4 T cells
Zap70	3.257547990528	1.1666514037441	1.25104599286571	3.95362544525423	1.66779405381097	6.38605320830287	1.02826762626006	1.31533411921752	0.960502969970262	2.02230819059889	1.79668940207746	1.15807072249155	1.13575184849272E-71	CD4 T cells
Gimap7	1.6537761173077	2.87871115645959	1.37404974648601	3.98289245965337	1.45193565139435	6.37638136291018	0.531932879341545	1.44168988069681	0.720942719726488	1.16157704111936	1.33176977004491	0.778620415921347	1.6695301518657E-70	CD4 T cells
Gm4956	0.489795213037602	0.358204295255958	0.598948257185057	1.76659861926749	0.641144135465626	4.41477424555343	0.323116878124232	0.70024222214272	0.330647864478878	0.330488008453937	0.906419775846665	0.581788602334289	3.22597038412309E-62	CD4 T cells
Cd226	2.24480052830192	0.608294205539935	0.849273015991911	1.51772553324389	0.913989441726563	5.17702094580903	0.600848734915594	0.916262703919881	0.522082530646982	0.753363308603465	0.977796349776473	0.344214658028493	5.24422060474377E-62	CD4 T cells
Cd40lg	1.5818199848901	0.238364138951328	0.254889422771374	0.0	0.479951662056583	3.2745641852673	0.152106263979848	0.370541112842156	0.281424711373935	0.440790251902791	0.172575458670907	0.175913139534685	1.42782034490187E-47	CD4 T cells
Socs1	1.85670059813531	1.14709651433465	1.23295739455262	1.13083067923674	0.760485270641979	5.38172868105359	1.30518069651674	1.81642646349176	2.05849840825603	1.22262528952049	1.21419182383473	0.925341344654919	1.97940815796548E-38	CD4 T cells
Asb2	0.391784914078188	0.406590776800176	0.895002199392235	1.35415529068089	0.471263518371403	3.67560268999641	0.727494754846792	0.653967430239666	0.353992130985498	0.553987921333949	0.581811204981539	0.199720200679754	4.80742674509542E-37	CD4 T cells
Cish	1.79735647373556	1.05920234168716	1.2854948981726	1.93365750773796	1.29294543788723	4.96711640410988	1.20064773042133	2.5731514652567	2.01660026764358	1.06424584358956	1.33447483707084	0.910142280789661	1.6043722963677E-29	CD4 T cells
Clec4a3	0.327587310039048	0.782205589108537	4.2750187245619	0.374939208182859	1.06042035467782	0.570507067972881	6.51696745292418	0.949127721382117	0.358606172469466	1.17443002869006	0.572631792686889	0.610008069636453	6.75822659184013E-63	MoMacs and cDCs
Sirpb1a	0.0	0.0794680316949068	0.362491481817269	0.0321593514602251	0.174002377753039	0.0272105939461363	3.29179272947121	0.147798792580689	0.0445780500696453	2.13071705034963	0.0	0.0600100543672064	2.31828514940085E-59	MoMacs and cDCs
Gm9733	0.0	0.0365423392975958	0.120807971184943	0.0	0.177677695289833	0.111482548697113	3.52483216991604	0.126216425974651	0.0692380175798071	0.770883345208162	0.24015504740511	0.0	7.21967772151361E-51	MoMacs and cDCs
Ms4a6c	2.37966445095718	1.65464328715318	2.54667072335083	1.30040808076897	0.488924725409503	1.02809378692343	6.40478269909993	1.09238610839187	0.296177075096345	0.0	0.280337678080981	1.75772922233018	1.40067511534678E-39	MoMacs and cDCs
Klra2	0.144917764729555	0.240362821361368	1.81797127268051	0.310781956198885	0.155474730384639	0.148940404022734	3.93401364030312	0.561869533498833	0.113536467284988	1.20522816878073	0.340395436932382	0.451530442751724	7.49252939029022E-35	MoMacs and cDCs
S100a4	2.15525383507115	1.3352854349574	1.55807765516638	4.15153995213824	1.53307064640922	3.99963688885734	8.96115494905948	2.22511673302567	1.04105408059442	1.54147156638702	1.81084195973356	1.86375405614532	2.07811276087847E-34	MoMacs and cDCs
Nupr1	0.222664220731849	0.126507946703781	0.468208555086624	0.17349959346302	0.115125606513182	0.0766726161082378	3.46714359887657	0.287662672990485	0.0590277690067507	0.695424158753038	0.42400309856385	0.0	1.93324987228798E-28	MoMacs and cDCs
Pid1	0.182761116122851	0.124787295568038	0.863164654478732	0.168571049156124	0.283623931280836	0.114370970399296	3.31387721327413	0.282473381904801	0.0643981107412675	0.0	1.26106728900116	0.199633694212124	3.73238887246071E-27	MoMacs and cDCs
Krt80	0.0145000436101612	0.0953324612071019	0.299756785110588	0.0	0.0	0.0830040348079043	3.01106728073235	0.160878344124617	0.0440862721476048	0.808680882213585	0.224299357054159	0.0636185541639058	5.29566953706173E-27	MoMacs and cDCs
BC028528	0.0862423668150042	0.64557426825848	1.02880593185444	0.0	0.0	0.159914829841575	3.76519291148338	0.399517644415969	1.0684836061984	0.0	0.0	0.567068909465345	1.57620211157712E-26	MoMacs and cDCs
Cx3cr1	0.124212683059359	0.235663572876783	0.699937511804021	1.0993915818731	0.723200828530345	0.179386102551885	4.30383268111546	0.578219708664891	0.238792482110721	0.44426155904471	0.306592042121204	0.175287211182857	4.28122986188263E-26	MoMacs and cDCs
Myo1g	1.9485555726161	2.90502156958098	1.44316626120407	1.81185969298259	1.0562744055	2.26363426038499	5.69546568367491	1.38163051041452	0.44484084589538	1.38906912836413	1.147764264252	2.18735511680312	1.63121039870387E-25	MoMacs and cDCs
Naaa	0.338411798347423	0.66273462650889	0.951743746643963	0.581034961903881	0.288105551200898	0.683920507339286	4.64747190113516	0.71742103683027	0.329951978463698	0.270377487825513	0.390723968307626	0.138343524734501	5.91842937291385E-20	MoMacs and cDCs
Slamf8	0.16101390101557	0.235719744715127	0.715697695914933	0.176229768564141	0.219933294998378	0.126855110165265	3.27258621032237	0.446126167221092	0.0716204610847872	0.209950435649273	0.196213031943143	0.0898664652354725	3.91121273305698E-17	MoMacs and cDCs
Ace	0.276122793973973	0.229672405825526	0.422670324033989	0.0181207445750202	0.0575604132292329	0.132140010968886	3.55652003669227	0.353346851519893	0.123319029754212	0.394536796195228	0.273490650546605	0.145154629342681	5.76978984134441E-15	MoMacs and cDCs
Lyl1	0.478399049296644	2.48325271820123	0.660056099052881	0.337315970492797	0.627585832524353	0.705548503746623	4.01603463162873	0.965953482551242	0.761389783680317	0.897819824291376	0.486056437510456	0.243575120765293	7.06371879186519E-15	MoMacs and cDCs
Sowahc	0.0587594206150122	0.237835168630803	0.772682753665323	0.320804582232751	0.250132014170251	0.108805998523226	3.05387539867548	0.214456414041089	0.473529212379367	0.204179690584511	0.558213388604467	0.132256208433154	7.2054979297966E-13	MoMacs and cDCs
Fam49a	0.885392648179802	0.600146847284241	1.29192360452395	0.9434681637449	0.365623372537735	1.05204157353698	3.31334487826001	0.584919319990467	0.684971066789405	0.226287142000207	0.485422704128718	0.469282422305669	3.53725864390019E-09	MoMacs and cDCs
Dnase1l3	3.91060999403306	4.3406164955585	5.14704555715041	3.93164125029308	4.53470187469901	3.75017863452139	3.82784828707247	10.114329092396	11.3412268829477	4.6747382464566	4.68017391033246	3.78096039933149	1.71869779229569E-196	Endothelial cells 2
Stab2	2.79614051762345	3.27251473765273	4.53004674765353	3.12673864042365	3.16679389356113	2.76871646334854	2.65222693911883	7.80553123953671	10.2802659277508	3.74927921783102	3.75477747814031	2.31939669585525	4.93242551175539E-196	Endothelial cells 2
Eng	3.92046018465779	4.11934682443924	4.44916255127664	3.91707400525319	4.22680792302254	3.44025121970339	3.39811365272523	9.42628799673822	11.1922743828449	4.53827736168795	4.3908538576457	3.85845081630217	1.57652758392162E-192	Endothelial cells 2
Igfbp7	4.86164022804169	5.27984675980407	5.64428348075823	4.64574945221278	5.42836893438282	4.79319280943608	4.75387212138313	11.0185974259559	12.3462023605673	6.06729885216014	5.42618368696049	4.11499295630047	3.73026174988776E-190	Endothelial cells 2
Aqp1	3.6584305745444	4.09874551998339	4.32304868849397	3.9379951773157	3.97301782295227	3.69658661005237	3.45498668482863	8.8033819784769	11.2129425006186	4.46303450290537	4.09711475318315	2.68195617930533	1.42142116756837E-184	Endothelial cells 2
Clec4g	4.39910659780207	4.9180133959711	4.99283260061355	4.69242189598707	5.06446411393595	4.18749820334082	4.23959338677546	10.465424906602	11.8305543416798	4.92970316437274	4.63380153484287	3.5326047558862	2.44234845411402E-184	Endothelial cells 2
Stab1	2.52694842620312	2.72560300140084	3.37653318906638	2.52353163756155	2.52626919556125	2.32673462891286	2.27778999643627	7.6548826334781	9.64564417101153	3.60398052711295	3.05439170918591	1.90093103375219	6.2927579803565E-184	Endothelial cells 2
Gpr182	4.46788725607167	4.7355830479307	5.06464453044741	4.41514392687962	4.60526483860388	4.30600986558747	4.12398821286933	10.2698896637839	11.6641119343697	5.39055291628435	4.93865687206428	3.83077135023587	2.91114435169748E-178	Endothelial cells 2
Mrc1	1.53035166306502	1.94014491640396	5.5788664665824	1.7995210358153	2.02679964185467	1.46391535573103	1.66654631019554	6.28216866846763	8.23671867972573	2.12535492021281	1.95004948965858	1.46106958156267	3.34257705108527E-177	Endothelial cells 2
Ehd3	3.73991792062238	3.23950520240268	3.59102447151712	2.91697239795906	3.38711737905918	3.6591430493343	2.4950661640193	8.71911779173238	10.1035497089304	3.97284051946448	3.51080910071863	2.47753613322504	1.49139013196024E-174	Endothelial cells 2
Ppap2b	2.10989004034649	2.47523855557928	2.86136273970526	2.06367184430224	2.43549425290196	1.99272023292916	2.05913213276646	7.00140296993859	9.21952770942878	3.59300360272543	2.87063062587556	1.63590556094767	6.35251042329718E-172	Endothelial cells 2
Flt4	1.79142311579747	2.19789393061411	2.44806643214876	1.9090573975696	1.94952152155808	1.78111831156543	1.80468004539894	6.98001804131226	8.66555059678704	2.02208728312955	2.39551452086496	1.59331070251525	3.69377045788763E-171	Endothelial cells 2
Egfl7	2.68419017661548	3.44172615890544	3.78717770002965	3.15555000816827	3.44866844835781	3.06646614837025	2.8639723292594	8.51476264202765	10.5101431637963	3.91333184554499	3.78602805370857	2.72539563872969	2.55360719956946E-167	Endothelial cells 2
Tinagl1	2.37665163291783	2.68956194412226	2.89495772042547	2.68307641446201	2.99050999221282	2.15866777901147	2.34805488669177	7.54623843455376	9.67067332871887	2.83552780601393	2.95606177458049	2.02084330628358	1.62732117188799E-165	Endothelial cells 2
Kdr	1.68994322452727	2.10950604759024	2.58564592250894	2.0453746027714	2.07693441494276	1.72679387125768	1.81530678625781	7.11317479652852	8.77452086800464	2.29648336330879	2.61883881168846	1.3305914393185	4.78819801787243E-165	Endothelial cells 2
Tspan7	2.44097927196287	2.98349944516903	3.23891774706207	2.61638280164996	2.4742991192005	2.52051361526173	2.47775679376412	8.00490461551653	9.82038372238681	3.18977642649466	2.99466026467815	2.52486792328203	6.28122872163932E-165	Endothelial cells 2
Gpr116	1.17619515863121	1.31788226455926	1.7799472106124	1.11613244693995	1.30620127774642	1.12324336678023	1.12135836945673	5.70370745928679	7.32542033358013	1.84010608537051	1.82328064924067	1.08519930716292	5.57182767088535E-163	Endothelial cells 2
Gpihbp1	2.94126817200381	3.39845159958042	4.0187475036646	3.7025694754443	3.44462415147132	2.95882808967139	2.98422982382956	8.10563449958479	10.9563274436161	4.03714507272124	4.00122128394836	2.54957019452299	2.28545250118469E-162	Endothelial cells 2
Oit3	2.56946846914818	2.8978803597183	3.22677086415295	2.65976354814323	2.84638933502588	2.55803415097491	2.47128140001741	6.86003129803672	9.79150747115225	3.32863108347563	3.33468015042629	2.00006352945814	1.6502901350985E-159	Endothelial cells 2
F8	1.0189011976645	1.41555299140526	1.44352934868665	1.0084837159633	1.32850009415154	0.882348945150291	1.14831075521436	4.89573502302203	7.42713966862318	1.51248615100738	1.43993560754686	0.876117291539878	8.29763802319778E-157	Endothelial cells 2
Fcgr2b	3.36516089819691	5.10339389095593	4.16335511460138	4.15005508256176	4.28004910360265	3.53887083341915	5.70351844243643	8.54818070971524	10.7284734577332	4.74831103154564	4.60553136630971	3.06470189907843	5.97188399422182E-155	Endothelial cells 2
Nrp1	1.88012947675777	1.51995165075024	2.56852035230011	1.48853954742814	1.69158054561122	1.31358635830331	2.40587087087763	5.89229083868986	7.72559294634659	1.77857541951683	2.1724681187364	2.63798610321789	1.79772341278681E-152	Endothelial cells 2
Hspg2	0.83521620923119	1.14704838472996	1.40114401076385	1.17897935545589	1.36899546142728	0.955380916801887	0.934410986934032	4.84951018639602	6.8811626066033	1.73771625120211	1.30216193225571	0.808881225486351	3.2135739334919E-152	Endothelial cells 2
Fcgrt	3.2032282747599	3.61671160445912	6.79804025691343	2.9309032337476	2.89984521749184	2.35449999726666	4.36971529766716	6.72072015771924	9.52161630587863	3.6887758611374	3.34678793223296	2.68575803276935	2.29489756021405E-150	Endothelial cells 2
Cdh5	0.873126412028185	0.845839550273668	3.80982415372201	0.882283539187006	0.839362038521764	0.753514732211811	0.764297211370685	4.29112418224148	6.64439455548428	1.10943979427609	1.11737765952114	2.1298955094896	3.37049319203781E-149	Endothelial cells 2
Cd300lg	1.72018382201653	2.22383288862703	2.2136764526862	1.91673981693653	2.33607943629653	1.80651679214412	2.90074462694649	5.94120415649188	8.45632588066951	2.49342328913554	2.33888235011525	1.63584167081143	6.70688234143963E-138	Endothelial cells 2
Cyp4b1	2.18782294817121	2.45538689969902	2.70249008799916	2.25466343397343	2.15935427886937	2.14441312355206	2.11766526804198	5.95613665263098	9.07217337731936	3.56628067825039	2.61076292476589	2.00221349750969	5.73441033863932E-137	Endothelial cells 2
Robo4	1.5912015935076	1.79276487308305	1.95740834794669	1.7600027553532	1.599472213706	1.42303582064936	1.4545557357025	4.70738683495274	8.10239352933768	2.61852497631777	2.4052592553712	1.26631288284343	1.1761727365868E-135	Endothelial cells 2
Tcn2	2.59011046429562	2.89561496339342	6.01102835172369	2.56905738401844	2.25984681657295	2.72226022703648	2.73545295157171	6.03669861199818	8.85065996530726	4.37893577205094	2.78796442195877	2.48834206345757	9.55495572043484E-132	Endothelial cells 2
Bmp2	1.13129585835401	1.38175550578023	1.6204313241959	1.25758285396826	1.42354972949477	1.25151958217524	1.03955877736701	5.22752930773929	7.47506892443667	1.68552272219156	1.75901292066269	0.777454234834365	1.4291336902298E-130	Endothelial cells 2
Ushbp1	0.914464105490021	1.15133472858876	1.27618670607449	1.01229513400473	1.63550213180829	0.889762663324304	0.757099931532683	3.70830749365064	7.0981933162629	1.91647660324377	0.816111036439948	1.09054745724154	4.34992675734229E-129	Endothelial cells 2
Plxnd1	1.03489638301315	1.36969576884441	1.71551099714426	1.04654989836537	1.25853782005817	1.12853163146148	1.84885499300145	5.1150273084889	7.03758756853008	1.83923213310484	1.38691977834932	1.06875359468351	9.81224784585011E-129	Endothelial cells 2
Ltbp4	1.92396867907078	2.1334837784604	2.21502496889432	2.08551861454942	1.82179728624736	1.65341109613099	1.75710114748778	5.70126775203849	8.06576843060355	1.99788003819348	2.03982891652608	1.34416694084451	1.58441856289262E-128	Endothelial cells 2
C1qtnf1	1.18461842186772	1.3330632608055	1.68558465786324	1.0536124267169	1.37705426352684	1.08816440679661	1.03710750471369	5.29220361909163	7.08655241950568	1.60397466995217	1.80707169455152	1.04943892972479	1.8408915561542E-127	Endothelial cells 2
Npr1	0.851483586271713	1.17883905818337	1.41827387414274	1.06765746343335	1.29776860092614	0.894814381884405	1.0907087771403	4.45398796146992	6.95585361826323	0.436528517304815	1.09401169656769	0.478367438936222	1.94093103740021E-127	Endothelial cells 2
Ppap2a	2.68318941614774	2.9688508593817	3.15705050922332	2.38635166992055	2.94332635709975	2.56441775029494	2.98214011846514	6.02028720707618	9.56269005775886	3.45642492895137	3.21731126124301	2.35762270366462	2.13471218641531E-127	Endothelial cells 2
Cldn5	1.99123376763502	2.28170255717282	2.29601256742546	2.28583482070701	2.58292374764203	2.25452389652908	2.1028750380547	5.52495700903096	9.30916190506536	3.56455970328438	2.79990485385454	1.867493417506	6.7637522631747E-127	Endothelial cells 2
Ramp2	1.93203378573579	2.39420107119639	2.34824352200289	2.20368091597228	2.05614547739301	2.08302711732718	1.77418544278116	5.17181953891458	9.38021840253006	1.51619257944747	2.60818191492666	1.92045136066776	8.59845748463162E-125	Endothelial cells 2
Tmem204	1.61287120951409	2.50341642197956	2.52135668219297	2.0910539724626	1.86309968637029	1.99594479549969	1.99770146497647	5.78804733822997	8.5530039782236	1.8665086256245	2.96411106997483	1.52764249868631	2.11781751009116E-124	Endothelial cells 2
Sdpr	0.801100407747864	1.11846357087445	1.46917216802583	0.694579143534445	1.21648362920751	0.974206673256774	1.11680456688387	5.14023944202513	6.47536872911928	1.61216267710359	1.62682863479557	0.854321775904614	2.67233225145017E-124	Endothelial cells 2
Gm4980	1.558102621872	1.91696314094769	2.02961285121472	1.60304669368518	1.84140366539221	1.6995949312325	1.73074687546905	5.34694878285881	8.10568865558573	2.21311730197172	2.00181655053891	1.54389551649986	8.03647317590568E-124	Endothelial cells 2
Il6st	2.03237817159722	1.2897491298988	1.70874493384765	1.5073834771868	1.22304367503182	1.3579686558748	1.92006664875377	5.33561868334602	6.70509302702268	1.19382121228994	1.44025260135636	1.17634375875525	7.53670574869706E-122	Endothelial cells 2
Pde2a	2.76362569927338	2.22479224227412	1.95073773481349	3.14933644637456	2.06584746371169	2.86906282499038	1.39640760859755	5.74773271795214	7.68287048336154	3.77962582630539	1.78410961438705	1.48403538420028	2.66649152725185E-121	Endothelial cells 2
Tmem2	1.10988323859231	1.16066080217349	1.40330907969834	1.40792098106058	1.34711630949512	1.12907343631098	1.30743867848173	4.50501779763958	6.69012072906471	1.35300072699765	1.39054719431507	1.23976353987483	1.77830652599525E-119	Endothelial cells 2
Id3	2.92439611009049	3.92920208713913	5.9560428280957	2.88189322547665	3.27340921617087	2.66400322686853	4.24418545804939	7.06899999796515	9.66599797394846	3.08139755491552	4.55767300730616	2.80641430853342	1.52046231041605E-118	Endothelial cells 2
Fam167b	1.63457693949469	1.86808540217273	2.16674419073489	1.64490845114758	2.20037117442607	1.72028378611292	1.84993590936764	5.92118085454205	8.58616449092351	1.94644721783067	2.25258212858599	1.62196522386572	4.92736996876649E-118	Endothelial cells 2
Clec14a	1.06266397823886	1.42007863510436	1.677933180736	1.30300672840185	1.25055290140124	0.966900012015417	1.00613391408125	4.37998496992047	6.76239829908573	0.960784471930256	1.65923143272685	1.05349145324822	9.60297168737989E-116	Endothelial cells 2
Eltd1	0.937245107630208	0.853475453591736	1.10527753853612	0.984701960829593	0.88878579736731	0.709710204626358	0.676298628598465	3.6299087113235	6.35344090359366	0.928123072414316	0.994750733600149	0.314306542134259	9.60297168737989E-116	Endothelial cells 2
Tie1	1.0697225235013	1.34397115956299	1.43053888332919	1.29076957458024	1.11502036144176	1.08467191449301	1.24549991314178	4.08225465315084	7.06438676122645	1.69484834288674	1.37810532540815	1.18403212715881	6.96265570398178E-113	Endothelial cells 2
Tek	0.48717109816749	0.771382879552339	0.894024067283265	0.571599901598978	0.671725672347499	0.594080187084293	0.692581582299816	3.18413016900907	5.73544300048085	0.566535570743109	0.797734961746971	0.511807191311418	9.69445033481616E-113	Endothelial cells 2
Timp3	0.880727880555952	1.31107958836318	1.61790643247675	0.90399277289402	1.43489214029827	0.968701148044411	0.985160654537821	4.64532374579002	6.6382626968049	2.07454777267798	1.69380501798255	0.972548552007781	3.42663474387246E-112	Endothelial cells 2
Esam	1.86304678317394	2.23855773769424	2.2733343081476	1.95163199379795	1.80017014028648	1.74219326414534	2.09811741683443	5.0647700144337	8.3920459174672	2.49194994955472	2.83131114785361	1.52767132046296	7.89202959848923E-112	Endothelial cells 2
Gatm	1.34421837830319	1.4648121670851	3.86961954744357	0.930348996132693	1.64157584586069	1.09010362354642	1.4078356893876	4.27843349890117	7.07818875913914	2.07369314199499	1.68490974553488	1.20981109609833	1.51689090713546E-111	Endothelial cells 2
Cd55	2.38909072537844	5.86867449324743	2.09623092734086	1.45188254801849	1.60144991390043	1.31037985940267	1.36575042399778	4.23542860081761	7.09548871713976	2.21803604320515	1.72339683522565	0.949740806837136	2.22092968698255E-111	Endothelial cells 2
Gng11	0.879104083517245	1.25637343246126	1.42049247662971	0.705497616414392	1.75661903825401	1.02424000058836	1.36637305272288	5.03817254713109	7.27689370300403	1.58248810497	1.98581067098213	0.561390784617916	1.54624681625262E-110	Endothelial cells 2
Dab2	0.937520718158511	1.00003667818469	2.48798867904899	0.911078908611648	1.44825687304643	0.708078480514832	1.02093238064151	4.09482789242392	6.16203109119211	0.901459580589446	0.956857932566314	0.534812241490716	2.5570393585273E-109	Endothelial cells 2
Lamp2	2.34919544985423	2.72485041728205	5.37053012406598	2.14225463614148	1.75039538479803	1.99696925493552	4.70939844124459	5.33344915131612	7.64358814411413	3.30961873595926	3.46231353350153	4.23707756614771	1.67268427802127E-107	Endothelial cells 2
Sema6a	0.394264064408561	0.757152048578362	0.928700167679253	0.784114660847318	0.929920640732691	0.498295875114963	0.53197301594605	3.32190804713209	5.33193095145566	0.629058204482392	0.826192953301132	0.575699278102188	5.13437934615986E-107	Endothelial cells 2
Mmrn2	1.13807735048483	1.09926150586605	1.67636578627303	1.10833479185585	1.34883821533513	0.89821911793443	0.760937910820588	3.72060468875394	6.52514687663242	1.31425346505033	1.34825441772934	1.20199838570669	1.22966115843542E-106	Endothelial cells 2
Slc29a1	2.65812485288058	2.31145162357312	5.25717798516599	2.06977421741121	2.07143918028729	2.20609680520225	2.71884408850417	5.722451321174	7.96485530073006	2.40111503781528	2.57873402896936	3.33102747818761	4.00289656135077E-106	Endothelial cells 2
Dhrs3	1.52511132876665	1.74354122423187	2.77302003429924	1.68592777231728	1.32945201824391	1.48681245432784	1.89031613877642	5.1809116491713	7.54184517655418	2.69309789171115	2.33767675793511	1.75147807172683	1.41758270715316E-105	Endothelial cells 2
Slc43a3	1.81577541784001	1.5748600171561	1.71886152820499	1.61231645544246	1.65053033390797	1.46653425995054	1.32645415328595	4.42628335822942	7.51644349051374	1.77765540263348	2.08425304911506	1.58960006974969	3.72058177348736E-105	Endothelial cells 2
Arhgef15	0.683548130203354	0.857018871281147	0.912269498018631	0.850204826286305	0.640248448352333	0.725088562328865	0.581194103831831	3.70468219381289	5.69150670294449	0.798592957920927	0.8571175428093	0.732479400006856	7.92100404612875E-105	Endothelial cells 2
Ephb4	0.399532791166036	0.539178646021025	0.656261322176895	0.425488638412664	0.737774531018275	0.546217516718738	0.450344192459305	3.01469656888147	5.40473230371551	0.691073495508082	0.785802925830894	0.535469141080238	3.77447443839705E-104	Endothelial cells 2
Slc9a3r2	1.72309472288654	1.7115514787854	2.17822341151278	1.67013825817807	1.66838445459438	1.25728707759442	1.42417877507678	5.26569399852269	7.23010981977381	2.38806796949579	1.81846821032086	1.19163447410422	1.21136927144663E-101	Endothelial cells 2
Col4a1	0.502324379487502	0.653763340417609	0.759440375005425	0.601640982614326	0.521326590380826	0.551044221707221	0.629744879418408	2.80062781121216	5.26090096207159	1.28098062362436	0.652832332957556	0.610856532291582	1.3949654470561E-101	Endothelial cells 2
Plxnc1	0.76676967385581	1.09086231602102	1.05409449004722	0.966747355509522	1.07543625944727	0.932149804767241	0.956528119020689	4.48316378497096	5.62389743877886	0.934527160765182	0.519460583309338	2.13082494636563	1.64438772416123E-100	Endothelial cells 2
Maf	0.932485173870066	0.866230365368993	3.04797192608604	0.74493564736239	1.02109804125981	1.39445512802559	1.34080408050419	4.01855683748441	5.88896676754009	0.605312308243959	0.856210612074924	0.6853214804334	1.50241090423339E-99	Endothelial cells 2
Sorbs3	0.829401663828293	1.48280903955141	1.54583513438174	1.47461877655436	1.73895404088359	1.32571235023069	1.1627309281398	3.78208746292906	6.99146860916736	0.862950281872856	1.99894547056146	1.20631792139658	5.65886286977263E-99	Endothelial cells 2
Cd59a	0.341695649573882	0.909383390063185	0.947092061867687	0.667086650861766	1.16531354260178	0.55931793473586	0.657464048323165	3.96098880310391	5.51602167545473	1.73064217381641	1.88774552053036	0.513226560853521	2.6878758264018E-98	Endothelial cells 2
Sox18	0.869067949887906	1.10096854503828	1.32550266347042	0.879332164529506	1.37249903968743	0.871888052778475	0.970469004770985	4.06015135564472	6.68558155461759	1.68423291006144	1.44516520220473	1.25703972750271	2.60474727211007E-96	Endothelial cells 2
Ece1	1.2993903518575	1.18549103035766	1.88691900018742	1.11854843199037	1.20900752772611	1.09177592421133	2.3354397990893	3.7050138303974	6.2132230709949	1.48880178245732	1.72072703319088	1.1453544698112	5.15345016833848E-95	Endothelial cells 2
Mir126a	0.0	0.110257696878872	0.0	0.0	0.0	0.108971432746701	0.0	0.705562020268017	4.1713262529089	0.0	0.0	0.0	1.32735990525532E-93	Endothelial cells 2
Dlc1	0.495240872433628	0.500341511521024	0.983300029807115	0.331514789566894	0.484111226979721	0.34613468335358	0.472024578484606	2.62338360871042	4.58227530135309	0.593446252817435	0.661833645183253	0.316434397024358	4.72704007277937E-93	Endothelial cells 2
Dpp4	1.98268701775211	1.87183034148166	1.47196393214594	0.849302371354676	1.38933724343058	1.25490812115398	1.81317154958957	3.78289794397922	6.14643646376227	1.38863675314211	1.22123673031269	2.56324715033972	1.65653953561712E-91	Endothelial cells 2
Arhgap23	0.721973751955156	0.620354667382511	1.16461150233992	0.700077617518353	0.920237762474237	0.684369243655854	0.792002282116053	3.80850953181378	5.13052133546183	1.20083841997185	0.941169371472083	0.329870937294227	1.16907432661731E-90	Endothelial cells 2
Gpr97	1.03715710193962	0.977493288677096	1.07137623615426	1.22787383147478	0.932584010487133	1.07808168551744	0.936926430138818	3.15439151293585	6.22674412729267	1.8391988847096	0.985715478499536	0.997231023565465	2.35833844641586E-89	Endothelial cells 2
Mt1	1.26457371501548	1.22713904650634	2.64731802840724	0.965267437328829	1.85587978529375	0.938416009160117	1.22187101214345	5.44737576962343	6.65405363267715	0.732030520603991	1.51398575756584	0.544641193942771	9.06989470189157E-88	Endothelial cells 2
Col4a2	0.626644258804167	0.82695926204915	1.09863896379369	0.755341108792313	0.395630345725257	0.67014648957501	0.660902305001623	3.18413186940148	5.30279853309633	0.995025664578572	1.00660981540161	0.533412437928572	5.56740668789397E-87	Endothelial cells 2
Flt1	0.253372112624584	0.821448536108414	0.760638966877736	0.581720192485342	0.555876866927495	0.47389093376271	0.906208608369425	3.47062724294891	4.81024497571405	0.943891989806255	0.546209849589011	0.490815631308991	8.22146806831511E-87	Endothelial cells 2
Elk3	1.56191861131837	1.66555652121434	1.29561354379765	1.99889432787363	0.974981337220818	1.44350864653042	1.7299299628627	4.09645832925818	6.08018287703153	1.56224183114171	1.42213074344147	1.37953779166018	1.6836137714177E-85	Endothelial cells 2
Tmem106a	1.23694861832979	1.23388269458856	3.84542729430252	1.157117629073	1.11493933092783	1.17042675174657	3.2068992147404	4.2649683077146	6.34868564215809	1.64763390052616	1.56052343026002	1.14070377487929	3.49715938387888E-85	Endothelial cells 2
Tm4sf1	0.947768656133122	1.09536674561424	1.2191094881562	0.751927911152539	0.973240085198283	0.787283620097806	0.866384316089332	3.56008542058355	5.99934372234327	1.01430864962572	1.68843958088904	0.858270129542819	3.693480082357E-84	Endothelial cells 2
Rasip1	0.966701791213165	0.94636861223994	1.09130458420688	0.48925571921438	0.958384403836618	0.617303032072461	0.890616867047399	2.95665523037058	5.83743511070773	2.05415990143012	0.861038360365506	0.689839804907471	2.30454676645949E-83	Endothelial cells 2
Tmem88	1.3010857718753	1.2366348155969	1.20379382117139	0.622351422452292	1.07395623298393	0.928603034795568	1.71955512449065	3.05517453274354	6.34540357189078	0.859002934880729	1.4960586275536	1.00982717106779	4.9454140059192E-83	Endothelial cells 2
Lhfpl2	0.683413768365131	0.920588380699483	0.904242036620456	0.78565396304509	0.856386988824251	0.690043638227878	0.471060516671878	3.06983912328168	5.33247736569692	1.78305371173886	1.09465633758868	0.604373535024864	2.21287297447035E-82	Endothelial cells 2
Hyal2	1.00715997405344	1.14369058103697	1.14372419407075	1.79194852492349	1.19827240316272	1.0926093756406	0.98160180731602	3.48340341619035	6.24959545587427	1.05716041572731	1.44286035586531	1.12606903473756	1.1516307465724E-81	Endothelial cells 2
Adam23	0.511744359193995	0.702477419488876	0.814783681007301	0.553291669666407	0.538903716626135	0.571636109652729	0.535538326123871	3.54239833400716	4.5592743026614	0.669853176221814	0.925277283035211	0.49623951146332	1.90635480134206E-81	Endothelial cells 2
Kit	0.98654920340891	1.1697785217333	1.16269477008316	1.12745846959814	1.05464584029803	0.847962307180644	1.56403467583917	3.31847672898925	5.71785709569144	0.713661615909892	1.5921397704732	0.904605602949875	2.74951283218189E-81	Endothelial cells 2
1810011O10Rik	1.33244147173612	1.35031539213346	1.30842181576114	1.14231145082336	0.985297380944741	1.03263928449119	0.835331739400207	2.9987597700122	6.81137018868804	1.45584346165545	1.70848824404925	0.655016105645741	5.22892271032275E-81	Endothelial cells 2
Tenc1	0.7326769650827	1.02108417303381	1.28773241378149	0.920863544161988	0.568593322354538	0.781812938082847	1.1549443379342	3.62792323361254	5.46744284656744	1.3860621473573	1.68650110468055	0.700761710064064	3.95432441340923E-80	Endothelial cells 2
Stard8	0.573805814677087	0.748447095182031	1.33420062997666	0.851533536550735	1.22222766473248	0.639521423265024	0.961760655506323	3.21879261224216	5.15069078140073	0.446433143841024	0.875288168435211	0.771928882553389	9.408974696273E-80	Endothelial cells 2
App	0.316299920017447	0.232432541140404	1.41094408660355	0.141085586618702	0.309622742210622	0.0752316316402069	2.42974062004192	1.74866580365928	5.24908541313809	0.418815301036883	0.513141163640091	0.212858133600159	1.46527444635933E-79	Endothelial cells 2
Cd38	1.38895275388699	3.51341216348106	3.63542789667662	2.28066764191931	1.93405977447243	2.55142608180024	1.14774007281341	4.46000505907461	7.08205413574882	2.60268400921463	1.38202976620621	2.03689635072638	1.54400099673933E-79	Endothelial cells 2
Ralgapa2	0.737116916711976	0.943593209712981	1.01567682851339	0.814806237379217	0.811241096790358	0.969713533084178	1.09506706678918	2.79369832565602	4.87406046524593	0.848024206427559	0.836416743201204	0.727296361313552	4.69253971031187E-79	Endothelial cells 2
Myct1	0.511024824607282	0.703624055660761	0.81370687926335	0.942917600003591	0.527926196786774	0.573942997527221	0.774584582063998	2.59277727510661	5.231237476174	0.749466311180226	0.938372613471156	0.339982156885243	1.1022591274418E-78	Endothelial cells 2
Pecam1	2.66978306623872	3.00232868734075	2.38014621565304	2.18575760909317	1.24723538750543	1.49736713922773	1.28218789106664	4.78541445734556	6.64881241256081	1.35026173249149	1.8551646780646	2.64605390031323	1.24835722690869E-78	Endothelial cells 2
Nav1	0.344446227920738	0.47269646908361	0.749261358043268	0.228054538567245	0.451729463283002	0.359799609529469	2.5600971459121	2.43912871477193	4.03257097445913	0.516233225941681	0.527143192614504	0.59714015655511	1.25235239904032E-78	Endothelial cells 2
S100a16	0.685881961986478	1.0067845963429	1.17244849766914	1.04571744569936	0.727528974217234	0.841782490309475	0.875484436533888	4.03817670809768	5.92764597634053	1.23509703254438	1.5680613545696	0.552951382582107	2.12114999887522E-78	Endothelial cells 2
Sgk1	1.38735324811968	1.71253588026107	2.2065390626559	1.36848826075099	1.70163966417443	1.43531725857755	2.72377200304446	3.5312834822012	6.76002732587445	2.59331976733172	1.19305034080962	0.715842659744631	1.81501174287184E-77	Endothelial cells 2
Bcar1	0.660168348888731	0.588285064771231	0.859996785874317	0.516774727675083	0.268133867095019	0.370398813339135	0.499265343048377	2.58010888841928	4.57795723231241	1.19106474533789	1.57268935227495	0.520253915067785	1.09376424854998E-75	Endothelial cells 2
Rgl1	0.608371027687241	0.997690200510649	3.22203470962338	0.985025050942661	0.920082095502982	0.733951117964039	1.32978077361214	3.61387637694694	5.12843119085145	0.997024155324715	0.801486061258011	1.30273485143657	1.64636133280956E-75	Endothelial cells 2
Plekhg1	0.517050729972905	0.645263995034491	0.787588901716355	0.747046993514315	0.63168244299234	0.543766043240893	1.05162749990702	2.69666367412916	4.64115252714461	0.7312069791503	1.08700569406076	0.490486879139481	4.48810893469004E-75	Endothelial cells 2
Cmtm8	0.901086347243175	0.997716167051535	1.08482848310907	0.926202637243806	0.740214296117891	1.00446723274379	1.04049912322684	3.10012976523232	6.03430725577226	0.231606750156416	1.67628840582891	0.389873758997549	7.62274178690718E-75	Endothelial cells 2
Emilin1	0.692228659288973	0.764040910553218	0.897499456966491	0.552418362049549	0.917307596036101	0.784895870967836	0.69896657589721	2.87797153212917	5.1508289688631	1.01233133916421	1.0672966289039	1.41707719279908	2.22950917743051E-74	Endothelial cells 2
Lphn2	0.174254664841026	0.325515047447828	0.444980567059221	0.371371960179818	0.197276432506858	0.248300129193539	0.308495331221159	1.45204370245865	3.38737153448404	0.34400320331427	0.373298394420218	1.0102221125864	2.82039927316687E-73	Endothelial cells 2
Rasgrp3	0.563431576370452	2.2276840064003	0.834294004157408	0.791609199048118	0.599081402225078	0.546903723134041	0.811450723852827	2.77463937211623	4.79418388209438	1.1812919285936	0.866624230971445	0.227921002661849	3.63246001229879E-73	Endothelial cells 2
4931406P16Rik	0.720144349596638	0.7253468608642	0.852306022650358	0.485588650029221	0.191323008683476	0.825995958337757	0.840653889194483	2.80630980463123	4.43272032219503	0.757400589400185	0.840036978729161	1.15700833318255	1.00839347955797E-72	Endothelial cells 2
Tfpi	0.702611606764221	0.664069686946205	1.05240675618735	0.309433918688801	0.831641820161996	0.665966858920877	0.75639739969423	2.26582845929047	5.01837679548011	0.935017547851709	1.13645572183484	0.630853038105804	8.56605468682794E-72	Endothelial cells 2
Degs1	2.16166658459482	2.2115982828791	2.50875041711033	2.00483442349915	1.96291704447404	2.90219935360937	4.48146302107856	4.3000426881863	7.15453828882163	3.19645683206723	1.67779212160225	2.56187255209891	1.35529475113898E-71	Endothelial cells 2
Plvap	1.1698896138449	1.46498946816282	1.96980100860011	1.2429236954803	1.60197418675441	1.22703163345395	1.33144513664188	3.5373371023726	6.5541640962855	2.10718499234921	1.44705742993316	0.829481146852995	2.20180211939642E-71	Endothelial cells 2
Caskin2	0.637894914313363	0.505501573863359	0.627139737243832	0.483123512985843	0.110575858310107	0.563138614564164	0.695369867964911	2.17044518884585	4.44608880612159	1.13867394706256	0.667013840195043	0.298274217817035	6.2279904806039E-71	Endothelial cells 2
Nostrin	0.497640873976529	0.455133894859689	0.547714163624789	0.357605546897818	0.545818880315045	0.314486705314714	0.551923087029745	2.17296591794697	4.15914560146284	0.86446466447608	1.16412319896595	0.109628009478739	2.99561019380371E-70	Endothelial cells 2
Fabp4	1.30387705253902	1.69207323237359	2.14351322144808	1.72730203853149	1.56373896118208	1.31887513643199	2.81608933887484	5.3087778893863	6.85291485449673	1.86508198099353	2.43965176735245	1.37330538910328	4.70855997908958E-70	Endothelial cells 2
Rasal2	0.354334857720164	0.341703896238964	0.601116362118382	0.428599103157709	0.260232769267975	0.294814559323997	0.438453099738564	2.15057788998748	3.74266333441215	0.261079844324549	0.569072257133029	0.131535348702692	2.89685101056152E-69	Endothelial cells 2
Arhgap31	0.457886168707097	0.569509457657271	0.910106230769405	0.394037348108976	0.50947005756152	0.467270500487372	0.99083908247651	2.12930403428935	3.6948696862926	0.792221176355148	0.223213545037952	0.338826867789997	1.37452497061077E-68	Endothelial cells 2
Crip2	1.3731930595107	1.28999681378949	2.72148494513905	1.51285825619295	1.66855719874973	1.18927374278356	1.69788905980258	4.34223502199359	6.37632863318811	1.58207125022075	2.75373919121919	0.869374167592101	2.26690852203813E-68	Endothelial cells 2
Cd93	0.371072526330666	0.514309317999525	0.680916153859719	0.589182956704447	0.180827354191853	0.574222111186945	0.946428392884865	1.86104350109098	4.03056959324536	0.905868246773635	0.404584220905616	0.936878311468749	3.82345592424779E-68	Endothelial cells 2
Cyyr1	0.382042348421727	0.644487722187263	0.863806097256546	0.419212642160467	0.46287420208955	0.592317821425319	0.323963332079034	2.76167094206601	4.75978187985394	0.981798190883942	0.956689574133654	0.630418231015846	1.01223707078659E-67	Endothelial cells 2
Sash1	0.467645258329321	0.584010006104337	1.7023199094351	0.591552494980232	0.28637982450128	0.3888694516156	0.335355709432428	2.74773429183713	3.91014866439025	0.858074169439191	0.884827537663268	0.498149306984023	1.4343370411629E-67	Endothelial cells 2
Raph1	0.690986072375776	0.382268234006808	0.774194451003377	0.80366668516445	0.312812653077826	0.429436167926898	0.619891880232667	2.11290294469353	3.80139327335503	0.646824506185896	0.649571036610826	1.13679892254588	1.49647119743853E-67	Endothelial cells 2
Dock6	0.307914184934251	0.544240260690445	0.687827470466884	0.298918712380916	0.41528157430117	0.439213169879321	0.335399436870351	1.93407370271214	4.14932318368303	0.59600000650016	0.630671879881809	0.458379689588913	1.50482295989982E-67	Endothelial cells 2
Calcrl	0.991153749818629	0.828693909793666	0.929054174000028	0.476542615601851	0.920600642123081	0.762410630282626	1.01920877514903	2.74078824863321	4.40006380502816	0.976230588789332	0.568813372575164	0.866701794690897	1.44485950568471E-66	Endothelial cells 2
Emcn	0.285833251871083	0.629486245086775	0.675607362294531	0.372882173349479	0.800122104793042	0.396436589573246	0.519053599205168	2.24212101175839	4.55759862600737	0.413458284347392	0.715289531069158	0.416330378673156	8.08221466808907E-66	Endothelial cells 2
Col13a1	0.524247449205193	0.539845011878568	0.513727649200454	0.503664977059184	0.47574818654054	0.447035964461474	0.479512190217048	1.98815763702456	4.22925624781934	0.890765624500573	0.724150339440196	0.309180678260515	8.56516931831046E-66	Endothelial cells 2
Arhgap29	0.32489433008695	0.310755861310621	0.595806498636181	0.329002646748149	0.355122807508454	0.208756037485829	0.463253511708598	1.64050416691925	3.38523535743125	0.100375175787175	0.664939606830097	0.19581794607297	9.01047218709345E-66	Endothelial cells 2
Prex2	0.321726016409034	0.368938517152618	0.50515347533047	0.137542536340874	0.399545927870826	0.230566679150626	0.342784658339046	1.81053996510404	3.3148128869812	0.390948236079042	0.387231474167485	0.327865686364629	1.06830856664252E-65	Endothelial cells 2
Gpr4	0.198347735363448	0.277097523481122	0.286478733738607	0.161785605216829	0.659339833037258	0.151484175172288	0.485122212558641	1.49920645494418	3.29518774170786	0.583487781541412	0.399065897170413	0.308831033745919	2.58629171548249E-64	Endothelial cells 2
Fkbp1a	4.86366881875349	3.06244260523783	3.07559055525343	3.16461822627385	1.93280737277407	4.33986297620967	3.90721536957385	6.19215749907086	7.4184742706814	2.50796599444333	2.60716231076871	3.99000615136724	4.51464421653431E-64	Endothelial cells 2
Pros1	0.627220725731735	0.585408456982565	0.894634944115277	0.327898380578775	0.841033413607683	0.563120566019207	0.722452562780477	1.9847105384055	4.4257203295276	0.863987975230321	0.72060017277987	0.348790628654049	1.4449526486849E-63	Endothelial cells 2
Kank3	0.259283396208117	0.565390131215458	0.508657827742758	0.369138447250076	0.478716987874118	0.406488246508663	0.718913962505265	1.0301192389046	3.93132612443927	0.777566824650502	0.341740507367629	0.143698021904357	2.80343525392909E-63	Endothelial cells 2
Ccdc80	0.38665262625151	0.560998407749574	0.68369332263061	0.449059908537461	0.763047074036665	0.473171313589766	0.578093484149037	2.30850467126177	4.26920339279268	0.39896307660047	0.980906012231948	0.366097478068565	1.51788738162099E-62	Endothelial cells 2
Phldb2	0.35394279540184	0.432673375348503	0.670118083085939	0.397011670135137	0.551075924389867	0.429686728075065	0.537100410469561	2.42367898093616	3.96234958406054	0.228995282296709	0.758551782171022	0.321596861402152	1.81555988533378E-62	Endothelial cells 2
Bace2	0.545782972819276	0.636812792318511	0.830029046839774	0.779118835751473	0.510295905172112	0.444937569431632	0.716501470619038	2.17740698886033	4.38425629332724	0.0829753007280101	0.854885827448807	0.535067735175306	1.96462489062748E-61	Endothelial cells 2
Ap1b1	3.5208889444393	3.08915015399368	3.27663821211291	3.34936432534158	1.87461582230801	3.1807208845511	4.05182494446026	5.51751932799125	6.90707266949846	2.83815609508346	2.99005477433976	3.4379729768931	8.38008651775392E-61	Endothelial cells 2
Fermt2	0.487874404843615	0.601662139111846	0.91811107193969	0.377855639182449	0.858932248361326	0.478867615863281	0.404887745567414	2.17941509030332	4.19257193048529	0.343626181429444	1.77927346850949	0.17901745838296	1.34156231570665E-60	Endothelial cells 2
Cnn3	1.26186421582182	3.39616640274447	1.19094465004039	1.2024285594206	0.706815564218739	0.594634762270557	1.32404000240084	3.218502095635	4.91029194659519	1.21782322419485	2.53416764353112	0.763185933596669	1.10588352531854E-59	Endothelial cells 2
Itga1	0.272347057224256	0.55731820304452	0.740881087288789	1.31618047977355	0.949351570409237	2.12683102726511	0.702722290712745	2.3752357016356	4.10551707233054	0.94377670573436	0.653127581397101	0.340933678707171	3.1239892211504E-59	Endothelial cells 2
Cdc42ep2	0.700106174214826	1.07087489416304	1.14370007001095	0.838804506422987	1.00165240995597	0.720214525222478	2.07554670205972	2.08968086981042	5.49183356320211	1.70058830160569	1.46748103891169	1.06559258287342	3.39056150641959E-59	Endothelial cells 2
Prickle1	0.302628336563639	0.499182413025296	0.477467733367996	0.327953939259018	0.298177366646626	0.295505656494031	0.244613173853096	1.42039341393039	3.6776841223097	0.259001587321522	0.270870831881108	0.326138531602513	1.73001864687554E-58	Endothelial cells 2
F2r	0.792839430744009	0.832521217905364	0.953509035506932	1.21373268840114	0.518320651813939	3.24049884362245	0.521584676013698	2.6967267832376	4.51229169534704	1.15304713209707	0.857796433575632	0.433803927151122	2.05302452861814E-58	Endothelial cells 2
Scarf1	0.876984937843724	0.761248930446429	1.77153141794392	0.737317439430461	0.73785328629651	0.654353885376937	0.725467337577036	2.38916705486925	4.93236235114031	0.703448765999807	0.985102867650029	0.843340435818747	5.79562652187843E-58	Endothelial cells 2
Pcdh12	0.401311824938687	0.436395719517471	0.611396827909799	0.381493313173809	0.77783552017526	0.371640177070895	0.404320167883661	1.90610564766122	3.79473498322531	0.662030617039686	0.36983628699647	0.309519524213191	8.2039175069737E-58	Endothelial cells 2
Slc26a10	0.748296584805113	0.987928174837014	0.940518751705721	0.956210086526134	1.00558527185078	0.861741795274963	0.987532738975871	1.99051314715182	5.22242391718495	1.15692046029331	0.722388121882634	0.664071001330644	9.79530932801906E-58	Endothelial cells 2
Gata4	0.686817454924993	0.874310034319323	0.988364723785629	0.599271568376848	0.852068538819536	0.691498564335757	0.552320992723613	2.74272321965614	4.67638999210056	0.615765935810768	1.42572476481903	0.748368439514471	1.16442098773693E-57	Endothelial cells 2
Lrrc32	0.499571240656618	0.759053799456509	0.886119194667161	0.608070717153956	0.694867390637519	0.554669267065752	0.512418512781899	2.39475246044067	4.4507054661782	0.528466443218975	0.780189931469564	0.640451643600883	2.94106827871838E-57	Endothelial cells 2
Btnl9	0.444889807154192	0.414399467597929	0.512310268293159	0.361648044260149	0.41555338137085	0.357080361126285	0.33453569657851	1.89239816602738	3.9335028362085	0.689396604248825	0.463008704959647	0.268929949536768	7.96492488284991E-57	Endothelial cells 2
Lrp5	0.666794010449528	0.645775698683933	2.28758056378257	0.521618547449218	0.780784752258284	0.683877498897954	1.82265697839855	2.70258666757728	4.12779064991499	0.231151397381067	1.14752528349748	1.03726198236071	4.44060156689542E-56	Endothelial cells 2
Calm2	4.0867621196269	4.39867334759606	3.95167082453493	5.85120124729259	2.21843404676055	4.93898401423733	4.76224504313462	6.58855188249236	7.71954538866013	4.12443263802407	3.60687430824569	4.82472739095241	1.09027503417307E-55	Endothelial cells 2
Fam171a1	0.348462360010009	0.492388553611133	0.65195810361847	0.46615620578792	0.606131391173879	0.408985334184163	0.533088839728609	2.65179152384598	3.79705600767651	0.699367974578786	0.65783486284932	0.249033283813532	4.19764982476597E-55	Endothelial cells 2
Rbpms	1.07014871771758	1.40808315104253	1.63014638558066	2.07396113795109	1.22339119024896	1.0802386594	2.81180215324298	3.2792645372325	5.19775376271567	0.967822218736547	1.80614594340694	1.01866726231247	4.96835436133335E-55	Endothelial cells 2
Myo7a	0.520501802098781	0.680536969343701	1.43099050796695	0.524391132024136	0.789471023926971	0.443014999972925	0.742575284656165	2.35957798616215	4.16175871181565	0.680803403822699	0.55491610563353	0.522347109560524	1.25457417401794E-54	Endothelial cells 2
F11r	0.832529421027643	0.822935518312147	1.52989397755887	0.71602455092023	0.790338858794851	0.74388878596764	1.52920873516695	2.66917881359162	4.89314289351829	0.889047603930798	1.22813464546063	0.556155891449481	3.79129827313031E-54	Endothelial cells 2
Nrp2	0.16684343947537	0.302967119461945	0.388473448729651	0.202614488013139	0.138528638602754	0.22873625635863	0.508216865593455	1.80241631888917	3.39319530844912	0.0895822490545828	0.523969556336275	0.0970140045510047	3.76916794089946E-53	Endothelial cells 2
Tmcc2	0.473832981498831	0.471161161717604	0.50942071801409	0.463057742033363	1.08386158021646	0.435805252997594	0.61081750582098	1.65040584686588	3.77282928825229	0.33688853947297	0.465552507592395	0.330372283253457	9.8450593119327E-53	Endothelial cells 2
Mcam	0.281646784394147	0.446382287130268	0.39873650794454	0.896784899711046	0.641772931393125	0.385905066051565	0.350914904490151	1.23778101474156	3.4764268157955	0.332188387711495	0.462178198160851	0.0978535475150146	1.35160779238583E-51	Endothelial cells 2
Mmp14	0.570529881681539	0.70276156736579	0.837003740887899	0.369102324563847	0.709664615072066	0.45712667920546	0.940519158834651	2.53629460618005	4.15503458803822	0.672487430593292	1.08425714878044	0.56965781821348	1.36036635489778E-51	Endothelial cells 2
Tspan18	0.450021106812371	0.493951586238648	0.602900535461127	0.620656892413957	0.77625431303814	0.391320085451304	0.376086363016931	1.84675515951512	3.87128020097786	0.688222422630056	0.495190822926444	0.280284736400786	3.86068507897871E-50	Endothelial cells 2
Fmo1	0.533566610521938	0.582472077221441	0.894983964513404	0.491337194480191	0.704439091440963	0.596686885020575	0.682348950410928	2.19470926134583	4.07654972436832	0.482203543324531	1.52490504630187	0.425462686505812	4.40880082225312E-49	Endothelial cells 2
Aplp2	1.12023400945802	1.32899494958326	2.00167627456208	2.0065868709727	1.1468884628582	1.79313201945722	2.33166302712181	3.22646132471769	5.22617158468307	1.48891329334863	1.50208024569455	1.11455116744344	7.88453632740651E-49	Endothelial cells 2
Ecscr	0.805242901372901	0.638389783271751	0.769935402739374	0.582611040690226	0.762356788657402	0.522206010674176	0.951852571434415	1.82976974465515	4.33947986584617	0.74247880410776	0.749727161680602	0.428028920518052	6.29975427600769E-47	Endothelial cells 2
Hdac7	2.95792499776331	2.54380030768356	1.58304992842826	1.99358647478262	1.42603874847576	3.76486449023962	1.76253010597249	3.4178455749387	5.3600200801048	1.20471833615546	1.49046287843741	1.43876555902045	6.95279918634643E-47	Endothelial cells 2
Pttg1ip	1.87291457518769	1.79663091837885	2.29604963230218	2.29148251130516	1.80762283663004	2.17240609706516	2.62423022044808	3.4007767354975	5.82745825356522	1.69490441373541	1.37209073634821	1.30523442145937	7.73296365931426E-47	Endothelial cells 2
Ces2g	0.386660055189977	0.283844450796904	0.558643421826175	0.454603847605453	0.633052182941546	0.318287397333791	0.283761511920158	1.83655096687655	3.22945123991909	0.241818117958558	0.611441611286513	0.207357925581933	3.67348530217863E-46	Endothelial cells 2
Nucb1	2.76951218477033	3.07389821541184	4.01609229673657	3.49335335769616	1.91184104224794	4.77436086251121	3.49756471606625	4.7610970331731	6.80531132791779	2.88082500886648	2.0945796082393	3.18140583254541	4.58385490751729E-45	Endothelial cells 2
Sema6d	0.437986320821311	0.474523709191586	2.20620285649997	0.473104525615454	0.614748886293496	0.536936414673916	0.295821825834344	1.72902004215569	3.51874268330802	0.550725157613462	0.643371822910809	0.343985984772097	2.49287099721485E-43	Endothelial cells 2
Amotl2	0.442323946444087	0.612313651852097	0.853380044228035	0.606398253615076	0.873749995788691	0.492823349361972	0.56676020392623	2.16109141411303	3.93341904613814	0.52563328626867	1.43182067389979	0.464367239876284	8.55789999081732E-43	Endothelial cells 2
Tmbim1	0.656105138399252	0.786120429055389	1.69463985993123	1.67936624268426	0.610240138955702	0.965489823215652	2.06053767987373	2.62190929750926	4.30199214972552	0.369984581348474	0.766391409759986	1.54177777496184	2.60397373365281E-41	Endothelial cells 2
Laptm4a	2.06460214514053	2.66766576506534	4.67088580634828	2.56909712672122	1.70687235830024	2.82218806114777	4.01551041254284	3.73438005149866	5.8152732713752	1.83666363645774	1.56587660635895	3.15393017417262	4.61701921256908E-40	Endothelial cells 2
Mylip	2.24586834154011	3.26676056914874	2.40235679410022	3.44587721226059	1.60642012608378	2.35267018151423	1.28511770139535	4.32331784344734	5.69826403717842	1.81843278875419	2.08817119652447	1.15650270779045	7.31448384553898E-40	Endothelial cells 2
Klf7	1.12962203562368	0.750551149418225	0.928911312352826	0.659009969026193	0.55291025728333	0.597814851457616	1.01840183452851	1.83627245070052	3.87930948242691	0.503431002208589	0.698612630515496	1.05051622127364	1.92966784472054E-39	Endothelial cells 2
Grasp	0.587521121193365	0.440413282553404	0.418056312696646	0.448776650190455	0.263730288756735	0.50664425396806	0.645126400987812	1.09841787879021	3.36873520895769	0.354367994098547	0.399165169511408	0.41557572199582	3.44904606959008E-39	Endothelial cells 2
Akr1b8	0.254410657508667	0.440647971433354	0.469563551994749	0.424269694603172	0.306713038225982	0.321170778089369	0.343329152986238	1.84632916700574	3.26786399037991	0.167868184410036	0.406239049803614	0.256553679151119	1.49192437433123E-38	Endothelial cells 2
Icam2	2.49254225739899	3.85117782140729	1.86616591543422	2.1929737103013	1.88734391402317	1.9265368932579	1.62250442788842	3.18355257910795	5.59247076035203	1.50690323972778	1.28549712497503	1.44590786009445	2.09962708331153E-36	Endothelial cells 2
Inpp5a	0.514340899363173	0.73803488323424	0.675750675496264	0.510373343133298	0.158096365147553	0.535739171519933	0.429294238020106	1.74016035411482	3.36964390483698	1.20866664271945	0.483511158664977	0.806808861984274	7.97187096021479E-36	Endothelial cells 2
Rab3il1	0.455245413101452	0.563059387266409	1.41184751584767	0.460897114901842	0.484636715847089	0.455589555509826	1.26203833279276	1.73050627981409	3.92000589926111	0.548339703027738	0.765468096311714	0.505750475488923	1.02783641702385E-35	Endothelial cells 2
Zfp69	0.395143712971155	0.840093095257516	0.601891406283049	1.05137349829918	0.600092874159074	0.569997999028993	0.426789956437917	1.31226526318423	3.44785288980414	0.201974558588266	0.571795991488072	0.368169957253238	1.23749520354587E-32	Endothelial cells 2
Eva1b	1.8133270674432	0.917683807188509	1.9262289533909	0.95880528351434	0.95557144679234	1.66856632770087	1.00879614777875	2.34900546097832	4.63781380116701	0.48746052759295	0.827162004031784	0.723089026253976	4.51491881574424E-32	Endothelial cells 2
Kdelr2	1.89186402167389	1.48568886417272	2.044278490839	1.60388489655428	0.799478486132495	1.90178010540893	2.15856590605914	3.1241897156638	4.65970281723556	1.02002701299542	0.982986830260752	1.82502352147959	1.4465202204083E-31	Endothelial cells 2
Itpkb	1.53494520918528	1.47854943359758	0.997225086456246	0.972294311685414	0.603469560094451	1.9087787259584	1.3394945676773	2.28417687592724	3.80968871957164	0.759612731407684	0.63074308679445	0.510449924742861	6.28384648355757E-29	Endothelial cells 2
Rcn3	1.51980599566724	1.15920822420687	1.1177231942314	0.9397679507918	0.88325360282614	0.992356246086602	0.770978897444568	2.24680662477473	4.2881660817918	0.71629039018065	0.836298444461307	1.00074166506002	7.41186278331277E-29	Endothelial cells 2
Tmem64	1.05946357956829	0.897139872329545	0.898719565544497	0.481009274598504	0.577794793765246	1.61212380609459	0.291900623984924	2.05566289666429	3.17644257797302	0.327573761504352	0.983801777736713	0.137803089225261	5.48154413582376E-26	Endothelial cells 2
S100a11	2.9298885004811	3.50156423872361	0.96402662513469	5.32067744180531	1.02861352946341	6.07391566912014	5.80120795846436	2.68060833355878	2.02965879697238	10.6339578171896	1.17806834275238	4.97077093048247	5.31591867233749E-74	Neutrophils
Cxcr2	0.0633017877359258	0.0267381131716647	0.0592934906642899	0.0288008931069891	0.0	0.0756854404153574	0.0395233109071228	0.221591287143361	0.0126536227537048	7.18111413484538	0.0464708893418274	0.102984799893811	1.60504263836915E-68	Neutrophils
Clec4d	0.0493122996895421	0.0678152867402694	0.113337327288558	0.0814980340312769	0.1126751174076	0.0472193811286718	0.621987684521304	0.0683790758566831	0.045652546736382	8.88378275627679	0.0789857183094446	0.0897354254577067	4.42212204742169E-68	Neutrophils
Tnfaip2	0.361880876046103	0.419057934528644	3.45339745448544	0.323614118020743	0.831723692694297	0.345478612413269	2.42292387157693	0.882301635762832	0.43014647556371	8.76040361954241	0.965375595340392	0.316385024657121	5.77030948906928E-54	Neutrophils
Pla2g7	0.310621024721051	0.312221898920037	3.11462919323367	0.252123233909597	0.557317151440524	0.252514235399716	3.06322230837226	0.868350137839446	0.284665814459408	7.29718030789821	0.715171734928301	0.195814180146412	1.49658187964133E-48	Neutrophils
Cd300lf	0.154237781906032	0.19819689770269	1.2725287806847	0.525814399793727	0.312640381879822	0.181257419969441	0.991592804062999	0.309654333614104	0.0720631882097543	8.5713546449461	0.116753243438492	3.93871454816022	3.7030898018024E-46	Neutrophils
Gm10872	0.0816419117394374	0.0320395942426129	0.00518911902832477	0.0	0.0	0.0	0.0	0.0	0.0236116760231135	3.39445466595739	0.0	0.0	1.84874425314926E-43	Neutrophils
Trem3	0.0	0.0297512180273824	0.0712189594064308	0.0	0.0	0.0	1.10732478513993	0.0166291099668813	0.0147685915216707	3.02924917479318	0.0	0.0	6.03902388553208E-42	Neutrophils
Padi4	0.0	0.0639420753119633	0.0707687035546594	0.45843714406365	0.181767439895062	0.017013205410389	0.322099386664349	0.0791871035324105	0.0538869873461242	5.24317655255513	0.0163816758481407	0.0486817662860613	4.76225668946956E-40	Neutrophils
Il1b	0.539349283188923	0.43172282614799	3.35540725514861	0.52404886522156	1.0807085483444	0.54943725963647	2.60897735217338	1.22934868620645	0.356556749743369	10.5518009360293	0.750934673982678	0.581365499262421	9.48178735909617E-40	Neutrophils
Rasgrp4	0.298656806996243	0.335119961301972	0.259157919309395	0.23762833347216	0.0	0.403609313561965	2.94881300398361	0.301433616022902	0.424545106916643	6.34368764520337	0.182415303344258	0.250218091660262	3.16721450777303E-38	Neutrophils
Retnlg	0.26963429678297	0.130829177882927	0.41750426798875	0.292452396053068	0.399356157123113	0.200003940333457	0.0892378348077369	0.208408012899276	0.188272679156839	11.0624238414798	0.300509879789269	0.115050531623681	5.97375506251492E-38	Neutrophils
Lyst	1.08181287110577	1.10141156998937	0.815627817856331	0.795533140671888	0.199052561012683	2.9993871732876	1.6291679065611	0.813829015082437	0.480231955554058	6.04907791996917	0.385771347613633	1.6067351248498	9.71692265105809E-37	Neutrophils
Epha1	0.0	0.0157709283422157	0.0211899963514082	0.388286509848526	0.0	0.0784255288590879	0.270581414438561	0.0640702928209817	0.110469412081249	3.3255507273188	0.0533460558953435	0.110035275458994	1.8130830910825E-36	Neutrophils
Rnf149	0.658429776085964	0.492222472716238	2.11378177644292	0.275195848212125	0.452867272587716	0.821898975064373	3.01347167725199	0.82547320220446	0.123488385926474	7.14139434180011	0.956654123521837	1.17853900919674	2.04706483118297E-36	Neutrophils
Dusp1	1.35486163806243	1.63567472700835	3.03738354405546	1.65359535644843	1.70379843425114	2.0740055524106	3.92772013847205	3.61406061055441	5.1876519536725	10.1729420950823	3.7008669266711	1.22097999940133	2.63085823139849E-36	Neutrophils
Gm16894	0.0	0.017778612642858	0.0091564357288772	0.0	0.0	0.00930876327984649	0.333132434795598	0.0	0.03255097009223	3.00737052284957	0.0	0.0	1.45023250959142E-35	Neutrophils
Ccr1	0.0453102338438414	0.129002739781895	0.0592119771494105	0.105419592137516	0.0	0.0774009335362552	0.539253772548463	0.276781211304709	0.0410796947603611	5.37194054747427	0.12285643035101	0.0	1.25094346219704E-34	Neutrophils
Il1f9	0.033341815032421	0.0374887928421224	0.0385602495169217	0.0920876873213938	0.0	0.0277694189932123	0.0544395289501418	0.107095311096845	0.0552411451839354	4.95734419473216	0.0	0.114607494998759	1.39954199698166E-32	Neutrophils
Lilra6	0.0	0.135743946508766	0.201138164291597	0.0	0.0	0.0	0.87883094090383	0.109605474757701	0.0354547938146347	3.92793348482292	0.0197090786720755	0.525709920557517	6.90362418429478E-30	Neutrophils
Csf3r	0.164423760290592	0.300462912526444	0.948468046691617	0.179423089012996	0.209051980535373	0.233946852379394	2.34268482836272	0.538348129263141	0.192373840483606	10.377692106912	0.28139480623301	0.208574704224781	2.24962628304645E-29	Neutrophils
Gcnt2	0.0	0.122873595698551	0.107014279550121	0.213476371060093	0.306720340631047	0.679789384329118	1.00969697067147	0.240253692583981	0.074944141948224	5.96059667592305	0.372938851700495	0.301293373331415	2.7105122764351E-29	Neutrophils
Slpi	0.334329247134346	0.264859334045179	0.153152611878224	0.0894841938845774	0.0	0.166606084365916	0.548895743972264	0.488159459847819	0.212088815409512	8.66590905560125	0.169158659717521	3.10742096863573	5.23033245462329E-29	Neutrophils
C5ar1	0.0557764344016226	0.0894764901563016	0.977976531827867	0.0824766571896093	0.208057956072619	0.0739436901919505	0.598648744750792	0.232711577020426	0.11465027980027	4.71936678780946	0.252064098578142	0.0780641654213916	5.27560004734659E-29	Neutrophils
Slc16a3	0.0876902676974054	0.13582858915548	0.168629749586866	0.116279244851714	0.225362601915774	0.305053411385711	2.15556485206134	0.151601895475451	0.176211711581852	5.15078143511343	0.0578480534734116	0.0	1.10103696111527E-27	Neutrophils
Alox5	0.0205656977107069	0.0831270361721763	0.103845387931155	0.0382728753513805	0.119333193285479	0.048514739026743	1.09860490093842	0.327291394290531	0.0247996828938237	3.79390251354602	0.0660987893059854	0.0746012146861336	9.13337321116651E-27	Neutrophils
Nfe2	0.0952149700453323	0.097251041802025	0.255167792244663	0.41646676781892	0.0769073177886254	0.0982359486296393	2.23012400257873	0.364854458797578	0.112593027818471	5.64373193752621	0.0378205352587493	0.0	2.41730360881551E-26	Neutrophils
Gp49a	0.123398416354805	0.0760451182765737	0.862188736401059	0.549394932912499	0.0	0.417129011072461	1.51801599852819	0.32750870555506	0.106331448200669	5.80295534286961	0.161747057440263	0.175856913526929	2.8915484428539E-26	Neutrophils
Trim30b	0.0640467421714235	0.747522335863974	0.0876669072852303	0.0250479322114329	0.0	0.0225446265209438	0.222926610708981	0.0862150873319676	0.0223507347806019	3.35691845897897	0.106500486398206	0.197871669596892	2.91956132583315E-25	Neutrophils
Pglyrp1	1.67624811023586	2.0312683128253	1.06408767495142	3.20169626391103	0.589636250666825	3.26619649760917	3.1896658461538	1.14619748228187	0.52595883763259	9.29627941695502	1.01980163848818	0.687560486413273	6.76994822750382E-25	Neutrophils
Gm5150	0.121119609947853	0.170779668387304	1.40390841442481	0.199740591491359	0.0685045946022599	0.0631925341617152	1.30733836783061	0.360223315808442	0.0581942568558112	3.83997731043037	0.162109455418794	0.223777110703861	1.23580255579761E-24	Neutrophils
Cd300lb	0.103562599454811	0.121434644901638	0.667713066035986	0.101270817409084	0.301155193035379	0.130771168493716	1.4878438066455	0.385014160636161	0.0426590887291717	5.38823741737171	0.0	0.137783513609611	7.3433023363558E-24	Neutrophils
Hdc	0.252516528730861	0.343405451008545	0.468987027827731	0.319354244510933	0.680770496504777	0.256753985368747	0.277106759734198	1.05494810375052	1.96872906516187	7.32445477335116	0.543859124233291	0.181118788922104	6.33187207230426E-23	Neutrophils
Nlrp3	0.111570398459676	0.126119713599668	0.560047299562362	0.0	0.0512370164484841	0.0681913413343298	1.59504255725064	0.12235350237616	0.0827036252721366	4.50583693689197	0.133210887642712	0.0637719405151715	1.3691652884457E-22	Neutrophils
Clec4e	0.0551868219575263	0.00764532820331348	0.0347673474450233	0.0418199997631526	0.0	0.0459258666517346	1.21529876688445	0.0480720743017183	0.050348526427779	3.29128588300478	0.0	0.053989826723392	1.43142836250085E-22	Neutrophils
Gsr	1.10763334610089	0.516059847753819	1.90980181665906	0.763842791532483	0.579872205299904	1.0922717413744	3.58240186286287	1.24066079453348	0.679363407576902	7.98166898394817	2.50917234322536	2.3117437059386	1.59670478343928E-22	Neutrophils
Cd33	0.0971101650556366	0.109394293082207	0.750022864164522	0.244588720167081	0.0	0.0451115984323732	1.02597897479998	0.238897488707113	0.0341829397143757	4.15512205151384	0.114331405385892	0.828704883678722	3.64033111521271E-22	Neutrophils
Pi16	0.0503421270553021	0.0576182866522278	0.143858133560791	0.0445514753188901	0.182136880172787	0.0795795881987795	1.34940775527868	0.0842204007425567	0.175547517446311	3.89276787847678	0.0	0.0	5.612945709486E-22	Neutrophils
Lcn2	0.228158569990904	0.0710963388166919	0.338100697435609	0.124498779054396	0.0	0.0972267364817206	0.21507580183265	0.0517646201063432	0.0537876072433886	5.12511189364717	0.0	0.0	1.31493516696274E-21	Neutrophils
Cebpd	0.41266932813576	0.250506888118137	1.29228795637776	0.316533213309094	0.47643501132571	0.298333237585205	1.71474915305782	0.857113685495695	1.78201129768642	5.61044196843947	1.07036128235415	1.27805681984811	1.39839706653336E-21	Neutrophils
Slfn4	0.0789668142488386	0.0648128938271444	0.223348757721861	0.0319526454230323	0.0575802618802797	0.0889952837237372	0.484023252665076	0.0916208128006881	0.0210563513450147	5.62449803439887	0.0	0.0553965505935547	7.30233818370355E-20	Neutrophils
Adam8	0.128017148699202	0.0873020360551263	0.0675805288075395	0.34587671924023	0.0563047577461942	0.154148553671491	1.08830813356725	0.163778794831229	0.0437898565388488	3.86525847418287	0.0919449387557971	0.133193065303234	5.07182530299217E-19	Neutrophils
Asprv1	0.0	0.0	0.0293165325059806	0.0	0.0	0.0845185315195062	0.0	0.112882443414049	0.0791068560027919	3.6357770433893	0.0	0.083087139966151	8.71013121373466E-17	Neutrophils
Ifitm1	0.0	0.268408657816268	0.598995916591744	0.246440633857594	0.319206932351984	0.24146921341085	0.607387636314505	0.8678572323805	1.08148805605273	7.89871683481175	0.312903507601608	0.168454155228573	1.05080199602449E-16	Neutrophils
C130050O18Rik	0.103759552230297	0.0938773464036588	0.565493984845089	0.18352299755889	0.0520462177256582	0.105418553355993	1.50571313347835	0.183408705511044	0.081721345232067	4.67001230340174	0.0926037976166951	0.107359168316952	1.13081723358414E-16	Neutrophils
S100a9	0.956163107238464	0.751129358714097	1.19019604587196	0.92298225759534	1.01465864642225	0.822302232812447	0.785489231645628	1.44234160270167	0.651271537405811	15.0662584269995	0.819271495035076	1.00490760856067	2.25848331258399E-16	Neutrophils
S100a8	1.0176455467236	0.762214561820541	1.32176271018544	0.924528968615799	0.837798720110514	0.855811225943667	0.664981065760603	1.12266404680799	0.710405326189579	15.3814229083193	0.847469124652067	0.831353770224769	2.50689274183043E-16	Neutrophils
Scnn1a	0.0312452121181031	0.035178117071675	0.0905312350619133	0.0403001515268068	0.0975659282712566	0.0848239272552352	0.765604833031954	0.0161239196041194	0.122776609940579	3.31854521660072	0.34468110892292	0.0360766154804106	7.02573592556205E-16	Neutrophils
Mmp8	0.117483749640416	0.0912694361793352	0.19578187153068	0.0600872093021916	0.086634419979262	0.0656791856686163	0.51026255229726	0.114279783429737	0.0180839101000314	4.42211132902311	0.0	0.0	1.20948609638195E-15	Neutrophils
Fos	0.494391751196797	1.07160180134594	1.01596936751623	0.41365656186001	0.762895350678239	0.520116987913225	3.09351018452232	1.14770264149591	0.883293398000379	8.76767796988888	0.748039846733693	0.611353161017857	1.40013639025531E-12	Neutrophils
Kif23	0.0554192050880941	0.146698320470212	0.368479437206903	0.0169867315238468	0.0	0.109584349167784	0.645849314036549	0.19994618591972	0.0872143304273635	3.6161169179975	0.0	0.0	1.59732892172287E-12	Neutrophils
Nudt4	0.490090074199077	0.409654728978633	0.767977038827591	1.43888894690708	0.14396036880134	0.85180893524394	0.597253851416234	0.551512609585046	0.323119526689537	5.3739488181093	1.28759188087199	0.256760498887958	4.47579531570985E-12	Neutrophils
Mxd1	0.695897853163117	0.45926036613196	0.608692570981609	1.90117559409359	0.478133654041684	0.867940611083429	0.612555045104734	0.935501491004554	0.487119386847811	6.95392278050193	0.392338679830675	0.466798337461256	6.82919456999595E-11	Neutrophils
Rab11fip1	0.59265090400979	0.250140207425775	0.403527787947418	0.11667436955708	0.187414904570174	0.960338612391872	0.812548105591487	0.174200926916541	0.115116203013777	4.72775097710931	0.0973738376780053	0.446950310709548	1.4440590410642E-09	Neutrophils
Carns1	0.340483927445684	1.01180601136093	0.16345679333325	0.24345450561961	0.0615534908961313	0.338461236496879	0.225142916720374	0.218527805541797	0.142466928203097	4.11911338419148	0.362353337052187	0.276205558835794	2.99044376141261E-09	Neutrophils
Hdac4	0.695482853025021	0.28404431581863	0.308986870751386	0.747809221694758	0.168865418310219	0.625737832787372	1.08957885492634	0.504566260236405	0.75684500767812	4.75867756645021	0.424001639111809	0.394472555518284	1.60649432090897E-07	Neutrophils
Fbxl5	1.00819761629154	1.54069735501148	0.820440753976917	1.20315115047065	0.566930689234549	1.23315735031709	1.86001611138422	1.1677983745776	1.1199287507228	6.16948068407764	0.553668884673615	1.19887376639588	2.46150441774935E-06	Neutrophils
Alb	4.70557045268405	5.61566770290964	9.64244864646349	4.14606280282955	5.83001580463068	4.0924128798861	3.89065806789407	9.23345263195197	5.67290409393199	6.05967434837347	12.6469748605366	3.924515280914	1.40522952443401E-129	Hepatocytes
Aldh2	2.13234025193971	4.04296422107391	7.44824534777193	2.55013982693269	2.4372832122752	1.86212325201569	4.74364433871037	5.25466846262997	5.86201917547075	3.29601852023938	10.4319081558906	4.64985935719102	1.36517672509509E-98	Hepatocytes
Apoa2	1.93623470083175	3.39003622880682	8.08748841119464	1.75535053815391	3.62805021522873	2.20444728824743	2.30690541958946	6.64946282901271	3.64987059508163	3.85427235999037	12.5465536433641	2.53099907485082	6.82060562920627E-94	Hepatocytes
Ttr	1.61290285967212	3.13733509142895	7.1074305133219	1.89068736842056	4.05742242139972	1.94793613228579	2.20735805036325	6.16361170628617	3.14897639108233	3.3018692273369	11.0067702424276	1.4183369852995	4.58115412829198E-86	Hepatocytes
Bhmt	0.274172876377043	0.38702099930889	3.06441067509892	0.321588964711528	0.248976486120242	0.195296079986953	0.157228895158932	0.725840111175179	0.311540436826069	0.332280504292039	8.86857725675616	0.244236109969811	1.72965263902914E-84	Hepatocytes
Aldob	1.18377422975674	1.64800563293561	5.75861871709606	1.42492895227661	2.18829903750224	1.20869253381271	1.18522206476449	2.85808883812799	1.69629224901191	1.30192876309435	12.0664644529136	1.40381564109293	1.34594128544136E-72	Hepatocytes
Adh1	1.57491912566839	1.81223247518429	5.77016962832443	1.53867075269938	1.59763553011019	1.27481021338108	1.39224400760891	2.95299460366539	1.44773136951536	1.73249012957405	12.4502226029101	1.07926889669284	3.08009459971462E-72	Hepatocytes
Fabp1	1.07065421216515	2.19268744849099	6.14953621607971	1.27238629735172	1.54262837584399	1.52910569776535	1.60540612489658	3.27256446237062	1.99037204211996	2.13398334060075	14.1633589997168	1.57374524327255	6.90948220792121E-71	Hepatocytes
Scp2	2.78063371721311	2.1569032484582	5.78037531083653	1.85084698885736	1.56021786439472	2.64280690620931	3.44208003943785	2.71588653124732	2.16316863220489	2.6717342814593	10.6341372389084	2.48338460231426	1.01870873263601E-67	Hepatocytes
Mat1a	0.399282782025289	0.7842990120612	3.80496704394465	0.613996859313592	1.0457362763961	0.509052404318383	0.671167119161878	1.60274528527985	0.61470395414341	0.481357419547724	9.91401244092154	0.712286323938173	9.00299554694164E-67	Hepatocytes
Car3	0.895579773184319	1.63983608377989	5.11569945261438	1.18871524456954	1.81510433448704	1.24180194672688	1.24155320539151	2.38979224334263	1.54626235196065	1.40579661423751	12.511926102764	0.816025830825338	2.05548867943875E-64	Hepatocytes
Mup7	0.310770956272258	0.740500529419194	3.45696664743283	0.513656922165608	0.819240171936817	0.172991812630655	0.431831370365109	2.65063697845538	1.21846382153621	1.50801637100858	5.66957505179243	0.283935397929565	1.32948871293142E-62	Hepatocytes
Ass1	0.970020608864255	0.223125274448621	0.784465540284488	0.0	0.0	0.414820547976937	0.224006385579483	0.247238062223574	0.0544025300351269	0.0	6.39598562307824	1.13319600180908	1.43698686254081E-60	Hepatocytes
Serpina1c	0.807455169291112	1.31429052607593	4.35285891946335	0.829799683708367	1.36884159776862	0.852548786061131	0.384597613209632	3.11501940049458	1.3965112279474	1.20245774925326	8.78630135428081	0.609066114788568	5.59118799467079E-60	Hepatocytes
Gc	0.8523860602775	1.94542969132835	4.8024338737083	0.990946107453034	1.32203587883566	1.14950351518368	0.992249859612594	4.31763015265547	1.96575850807909	1.00832675912214	8.35776828869398	1.01702532843574	3.96223466163956E-58	Hepatocytes
Serpina3k	1.08658943305684	2.15538444377191	5.14443474433879	1.25984214674221	2.43207575444456	1.40685398911297	1.27003627703448	4.36529647916112	2.33694840585358	1.56307874129236	9.54124912477226	0.909155541388154	9.0291892986607E-55	Hepatocytes
Uox	0.300323491682034	0.822206005874239	3.47983065767792	0.672379655751865	0.80954481351628	0.501448742705327	0.658275035300186	1.24794430553993	0.594593789553369	1.07493680529289	9.92347516822754	0.648865244521466	6.25058905900612E-54	Hepatocytes
Cat	2.51298322890848	3.69926133443073	6.20065091300295	2.61360363391763	4.86295484011479	2.71289487210929	2.99656788428101	4.01612712516306	2.85282289292533	1.39668113951224	11.1812417373665	4.19257882968541	8.86729948830928E-54	Hepatocytes
Arg1	0.322503181905389	0.725832216067567	3.23194729358336	0.882589029860372	0.791449623659913	0.6330591163114	0.456098227290889	1.53009681751946	0.60515781458735	0.519642250847884	9.51815218266211	0.420736841305056	1.86184946711431E-52	Hepatocytes
Hpd	0.560904025535225	0.86426361115124	3.56913457120977	0.830539303889267	1.01698753363218	0.710083436026427	0.831679548021601	1.54201581394157	0.759505462922019	0.752023287828532	10.4827433881643	0.559417167932397	2.86108485465481E-52	Hepatocytes
Serpina1a	0.271317094436266	0.718903406792044	2.42095729588616	0.472326545747165	0.461923011868717	0.318835416874789	0.230495769730632	2.22710541168607	0.972800275444421	0.427817296286585	7.78483488680733	0.279842697611812	6.98352298404813E-52	Hepatocytes
Wfdc21	0.394971394200966	0.441045852896364	1.68391157967101	0.0977368625832631	0.239956633327579	0.244924529273617	0.22957797914388	0.796074517552306	0.342128924701489	4.12845704513724	7.86042126695035	0.594476986041845	2.45736547605143E-51	Hepatocytes
Akr1c6	0.627215362508993	0.721737829385438	3.36110788464186	0.991523856747373	1.00124917199695	0.470696324921896	0.468497082461783	1.07433562571057	0.63016590551585	0.394116269976969	9.29264849245902	0.343669384479175	6.75201747331595E-51	Hepatocytes
Pah	0.456852667106643	0.697850337497919	3.39400020890267	0.339419291009626	0.769762125891561	0.420792014334135	0.477683031714074	1.2297516223224	0.533899494620361	0.495806352417494	7.93401366440345	0.555173773134769	2.31848782157247E-50	Hepatocytes
Hmgcs2	0.38051172115373	0.715148059486086	3.20870335847973	0.580103577067829	0.813088487747441	0.408128927515644	0.602028429690034	1.29014044319213	0.690088850588874	0.815371335602138	9.32747584729913	0.823571787444098	3.0748691211341E-49	Hepatocytes
Gsta3	0.382927641382061	0.757239922954016	2.80857638549508	0.539659301652867	0.923020867165106	0.549257557222999	0.176293191482498	1.3503224484312	0.650513904692252	1.36186555608587	10.5702503395024	0.638586743118742	2.8521955852327E-48	Hepatocytes
Serpina1b	1.1037618156587	1.25210894930655	4.03284472644773	1.03316840482958	2.02795493517719	0.794799730247401	0.485287950755609	3.13294680458033	1.4021480379704	1.51249005838868	8.20463805544122	0.703598723882402	4.47538406592076E-47	Hepatocytes
Fbp1	0.555054165219356	0.584177291467662	2.9236395919633	0.671289132175324	0.410520207484645	0.45423807949865	0.537932296287275	1.01124785891835	0.510905383711013	0.0	9.03946296874855	0.558097162759503	1.53018241290948E-46	Hepatocytes
Gnmt	1.14712232317857	1.51121955490772	4.2920453048902	1.62488784102754	1.90819799455488	1.32409054125231	1.27169742556372	2.28149133464814	1.3119175206997	3.3534056501462	12.3457987208978	1.60510899363893	3.12804913235084E-46	Hepatocytes
Pck1	0.400623614543464	0.458825093756923	2.92261880446073	0.475572186456377	0.440110892042313	0.281661122475003	0.575142126240262	0.848342978206653	0.440670629146441	0.594975414528598	6.48263799003405	0.459453120890756	3.13477585290964E-46	Hepatocytes
Aldh1l1	0.226661568289033	0.526769464765825	2.87935947455981	0.423473269076815	0.37230702250664	0.31539354526165	0.280723969646161	1.08147345441794	0.371184880805098	0.286859973049213	6.82650754278457	0.408359059972242	4.57230259694823E-46	Hepatocytes
Ephx2	0.336391676618547	0.518264630772678	2.39952286791108	0.579327540383475	0.396100877543469	0.421796332654818	0.588295777294765	0.988277906039628	0.444249215970336	0.37923294406135	8.84448180813528	0.948642750642745	1.11490447257655E-45	Hepatocytes
Chchd10	1.26330681923275	3.9801492138275	2.8831985958518	0.935039568592732	0.887299927095398	1.35214019097257	0.667676306063717	1.94252924778059	0.673166672805087	0.493791797633955	9.78185788234066	2.26129266528826	2.06212655885195E-44	Hepatocytes
Tdo2	0.324537346828783	0.472000300673556	2.39901473885189	0.514966037283396	0.320565659745394	0.209549685841562	0.224296338526357	0.655516675975675	0.313137945435349	0.385167908520998	5.92395318693608	0.0670435750581157	6.86177522190097E-44	Hepatocytes
Aldh1a1	0.5091969128366	0.513002815991868	2.60206001183707	0.527779564452101	3.4145369219412	0.409804541393636	0.309224932331426	0.881036834045669	0.450583535706654	0.588251689821236	8.51942125959454	0.335830697147089	1.00886244890702E-42	Hepatocytes
Phyh	1.16050822005434	1.86127212792142	3.95617620272775	1.30211754487033	1.34630785997068	1.65723940309556	2.06018709570655	2.43862217402722	1.36444990533366	3.0811138299207	11.2266939818202	1.2099105593649	1.38977061865895E-42	Hepatocytes
Sord	0.484270596666383	0.755328468999303	2.83646338487566	1.02207657231896	0.3997484312567	0.594647987833081	0.852350737448927	2.28880992254862	1.57790217250535	0.772652564952482	8.83091867540277	0.576137803914076	8.4776187944861E-42	Hepatocytes
Ttc36	0.512916227128107	0.63600648537624	2.75635855666634	0.672676812360866	0.579083700573198	0.517807025497082	0.412649078990258	1.07296934185426	0.686034897163472	0.323560739984941	9.4948993012447	1.03531699082481	1.26583074735357E-41	Hepatocytes
Cyb5a	3.32972206305214	2.67857925898804	4.53188702366721	2.35660479419984	1.49356840186848	2.77056978949881	4.77048418170301	4.62324608527165	5.93480504740808	1.82529071608541	10.8294270367548	2.48642996918587	1.30898077415677E-41	Hepatocytes
Cdo1	0.279047161516126	0.748275653736913	2.28388151783444	0.768998398003305	1.02663028521912	0.648213000714619	0.539859598535942	1.1458244446508	0.651244874044296	0.549928725778544	10.6451596959761	0.305013004597637	2.1380014649931E-41	Hepatocytes
Serpina1e	0.981241206504838	1.70149397326803	4.18888981180698	1.43128760894894	2.19603705008651	1.22917149833572	1.33108949913339	4.11730085050504	1.77978780829211	1.87155926006637	8.80962811240937	0.47506877687133	3.70814968042724E-41	Hepatocytes
Serpina1d	0.54536212844858	0.904507580241048	2.8769703888413	0.55519548082811	0.956421102943821	0.361289044571312	0.468131651258516	2.38831177760611	0.858949799882525	0.644484933339601	6.42430243747147	0.823148158089113	5.39715201826657E-41	Hepatocytes
Tat	0.317338915869694	0.769330902566979	3.29248042176196	0.622233977844204	0.905157708149356	0.562648857034182	0.364525525350026	1.4679746685725	0.556751873217695	1.27336803988031	8.00476927670599	0.586902998202324	6.49181627472598E-41	Hepatocytes
Dbi	2.91512178631457	2.25725350771855	5.44249057626458	3.34556531085158	1.8257895881918	3.30806875884868	5.64462098511634	3.37530110547279	3.56794759887941	2.38524592489647	11.287936540581	3.91799592882166	7.6481860849513E-40	Hepatocytes
Acaa1b	0.200009625797243	0.58629102565239	2.43311714403334	0.533613587594033	0.237994762108959	0.430554569808391	0.485878431460514	1.08744090443325	0.541756985665108	0.665803605792365	8.32787713023942	0.14719300307212	8.31330118105966E-40	Hepatocytes
Hgd	0.147504721991827	0.236665058094812	1.60704791170844	0.415159535828442	0.0	0.128204723315334	0.226902101806156	0.557546314671361	0.191585062723412	0.0	6.06717289899591	0.10270722073001	1.01820733904563E-39	Hepatocytes
Rgn	0.173570182517951	0.342823983088524	2.05266777432055	0.316238246939404	0.534284994778092	0.331604966666689	0.202268154071207	0.836916601426456	0.220043598524821	0.739177059009822	7.42125876672599	0.30957236838609	1.04800581800383E-39	Hepatocytes
Sod1	4.34196382049541	3.04276561562959	6.09374322899907	4.10032341645859	1.6392486762919	4.70778962230353	5.34907455492097	5.00268367686675	5.91404330612284	2.36116112819396	9.11504741263899	4.80276234315627	2.40683663875773E-39	Hepatocytes
Apoc3	0.959492635871393	1.28512488812349	4.20540228496474	1.07505014632905	1.59024394012706	1.15698727951801	1.43298798420611	2.95328822649375	1.59311454126775	2.70943837085443	10.20398248864	0.990838572252735	3.30991557457771E-39	Hepatocytes
Haao	1.63919480854457	3.22294524492306	2.43092720666158	0.624932454530627	1.15765936085542	0.710881366447419	2.63170893034723	1.34165148639423	0.629764041674293	3.04690989923029	8.38364071675025	2.29393358122498	1.95749955915141E-38	Hepatocytes
Apoc4	0.28627149382776	0.692352957427528	1.99958015208647	0.189838888553705	0.368161896418239	0.400074369503482	0.282239997737488	1.19436302209452	0.648020127685588	0.664739813085383	8.60467262774829	0.182124768016998	3.77253499569801E-38	Hepatocytes
Inmt	0.535114049140318	0.63221361808208	2.37064010926257	0.2591859133379	0.558439971710305	0.481106933793842	0.519770923012074	0.938885516866972	0.430545688217763	0.972951861629314	8.83482385210061	0.124558177254066	5.84064083861067E-38	Hepatocytes
Otc	0.219738673675917	0.240957019427793	1.37656494084594	0.181788838855898	0.219369997754527	0.186190608036898	0.22649835565976	0.602313720096434	0.191488428501705	0.450717291373207	6.57619565596147	0.117513968153837	1.19729810130751E-37	Hepatocytes
Cyp2e1	0.748671574772239	0.918046036338155	3.3738105606843	0.782239777615204	1.07944934510092	0.574561399509382	0.550888732369508	2.7628119775924	1.19044048868923	1.33303455431344	7.11523981665368	0.472439909658283	2.88474575781832E-37	Hepatocytes
Gstm1	0.635119006456244	1.11790003541334	3.19571810811649	1.8370120537487	1.70240529010345	0.767256212079171	3.17008891184947	2.34028473697812	2.17766013635919	1.51977591712496	9.52805978035938	0.550428453499316	3.15498980022048E-37	Hepatocytes
2810007J24Rik	0.0808569733905333	0.280045176141326	1.02508926186233	0.178453427535944	0.0	0.176906845850057	0.136480098062796	0.596400565617915	0.233875916085384	0.261330196181405	6.83560949955308	0.393658741789046	7.99871947122185E-36	Hepatocytes
Rbp4	1.49794273921762	1.64079798915434	3.8344940024383	2.00250623555165	1.22408229874522	1.06845406567882	1.31062845497939	3.14530253581502	1.31950029367477	1.15493175209505	9.69922952365336	0.853971266462896	1.57309296651218E-35	Hepatocytes
Bhmt2	0.0592225556183237	0.0844177025275768	0.367853847344334	0.0244653397002398	0.180134674154606	0.0401676362099228	0.0437254583145105	0.123854683062944	0.0700291618615459	0.0	3.55764435931745	0.162347119824712	6.61585839690823E-35	Hepatocytes
Cbs	0.414242762006137	0.347175270674246	1.39271866141223	0.128295007182149	0.602829760799247	0.135226408902243	0.376596948767593	0.874361159682467	0.168489936616385	0.594178742852757	6.7792368332803	0.212871432606968	7.65823633519302E-35	Hepatocytes
Dpyd	0.0279889910913141	0.110694791153433	1.01435678777914	0.161916637422717	0.0742662698131454	0.0736802467910389	0.0911305484557151	0.183092902432204	0.0777620594080659	0.161762147080057	3.89841042070716	0.138527010733453	5.26886036208529E-34	Hepatocytes
Sult1a1	0.772706093408483	0.728111139454126	2.48328857045293	0.455197575251487	0.910358759994304	0.609862714154435	1.05657348214292	1.63938303827853	3.06436072583536	0.0	6.70885487516074	0.424304099103947	5.61687685748298E-34	Hepatocytes
Fah	0.318308522639527	0.748134361414817	2.27287710378221	0.933899734431505	0.775791074616395	0.676745562391326	0.528619624262088	1.10170003062025	0.626209865614764	1.08918452334324	9.58608686769628	0.467737537213817	1.39488511628931E-33	Hepatocytes
Ahcy	0.900144983372844	0.508047538316112	1.1743916238713	0.325721278689986	0.0512643011740244	0.566845788952712	0.488884353734498	0.284002478196965	0.239403038288914	0.0	5.18857231830546	0.539433422359439	1.74402126390056E-33	Hepatocytes
Pecr	0.263007501239493	0.142742654628688	1.27209388432289	0.271326020533865	0.401936070413456	0.227174551245097	0.236546331804974	0.313674759986599	0.136622432086201	0.221738394587405	5.20898353964886	0.0615511397123977	3.24379265957646E-33	Hepatocytes
Sephs2	0.99688044283932	1.07573748095486	2.55796694178786	1.21627144799271	1.03966915302152	3.10818269756908	2.5907332073273	1.6226643454334	0.787788496690689	2.39593047933463	8.20251507843378	1.29599735423986	3.72984151180657E-33	Hepatocytes
Adk	0.901577348971177	0.522568596174957	1.87643617044041	0.308600216245299	0.496940089153238	0.652142637155804	0.832894452125876	0.731281066153557	0.545508798059465	0.148309513041497	7.42093722073294	2.59157233130831	5.32960167323623E-33	Hepatocytes
Ndrg2	0.845810347759477	0.574302803580167	2.11190793983309	0.637049376983254	0.528142086160755	0.534086169522258	0.394960657071023	1.26943323148568	0.708409061474896	0.5561662819164	8.55182892342247	0.441561618049253	2.17165278788089E-32	Hepatocytes
Gstp1	4.41244649914547	3.696787957592	5.80930336445178	4.41535034305692	2.31284039605603	5.35608429541172	4.2088612437745	4.00268243896375	4.38833767095817	1.76058830553177	11.1120611225408	4.85391024549364	9.32126116438775E-32	Hepatocytes
Pcbd1	0.104609456662601	0.217150641921587	0.768273145230569	0.0586573531345504	0.0	0.221988355466489	0.0634994674093451	0.467477133810155	0.12518796271163	0.518789636730932	5.50019741636047	0.134122668133418	2.773071500898E-31	Hepatocytes
Acox1	0.965166855024845	1.15941858982571	3.31501123248238	1.01450533273648	0.728891197388634	0.997096183837132	1.52398121183368	2.15866195714791	1.67378630492633	0.597853927613375	8.09835516690711	1.61394522763139	5.12150988747024E-31	Hepatocytes
Selenbp2	0.18618878366784	0.280319539124619	1.40860443015229	0.357600612602051	0.220900251367002	0.176646144465548	0.183975322762919	0.571055868070505	0.238766715771907	0.0	6.01743042853114	0.128382661302951	3.06486747091097E-29	Hepatocytes
Fabp2	0.0362105796974885	0.0672964738837762	0.233113567876204	0.0927034292168869	0.0	0.0452752098897427	0.0	0.135771501555538	0.0592062370669955	0.0	3.01334713019582	0.0	2.17087026117182E-28	Hepatocytes
Stard10	0.389497753841894	0.777198447291896	1.36198717709206	0.398305856855772	0.487645093731358	0.433676628822317	0.300077555563427	0.927700660991118	0.398065999034964	0.804733137404799	7.12019381198225	0.1418675179767	4.11713271967432E-28	Hepatocytes
Selenbp1	0.0424117130897556	0.180199781046264	1.13624185292532	0.518546716867612	0.472684419627121	0.191194371906889	1.11552278634021	0.371594962512132	0.137560224269417	0.500663640704513	4.4664227239836	0.0700592373803565	1.61642147070563E-27	Hepatocytes
Uroc1	0.0871404708211594	0.142691554186833	0.927576828803614	0.154168878399416	0.102371186561468	0.0847630438411447	0.0979352809698326	0.18698372182112	0.196032921930625	0.0	3.78034153506775	0.0753320514980463	3.3143088989291E-27	Hepatocytes
Gstt1	0.0415373941352854	0.290136455649604	0.821718081958202	0.48363558773058	0.0	0.134475541487921	0.308093639543227	0.36341249360121	0.193944548043307	0.208470765296073	5.47784982202922	0.169991027304687	1.16006167316283E-26	Hepatocytes
Prdx6	4.06330414231082	1.7536926555092	2.19002041358695	2.91911128963712	1.45939388943031	3.89081648834745	2.83644807711413	2.69933721400467	1.55926152002689	1.91160908066331	7.90456552402991	1.91862264888921	7.96030960059883E-26	Hepatocytes
Slc25a47	0.140452080594302	0.437479417975898	1.41955433183423	0.191607488998603	0.395643941043457	0.181114327944509	0.29366201748304	0.629266104257463	0.344681319140611	0.0	6.16312964705263	0.182281381531501	1.01454140140644E-25	Hepatocytes
Mup14	0.164708443315027	0.280576351684778	1.55010028973145	0.109152402949947	0.550879814753969	0.0769049866263354	0.151098510707702	1.02072680477783	0.557609738813887	0.265905696247292	3.09410519406094	0.160163384970796	1.05638790084596E-25	Hepatocytes
Errfi1	0.247636323895946	0.210454219553821	1.40318926553605	0.300028144939011	0.183595102402188	0.305113342618578	0.321086084075589	0.572168705799408	0.318363253423035	0.121599944855268	4.86239237000168	0.253279496902205	2.95949224221628E-25	Hepatocytes
Baat	0.102914653413944	0.141963347148427	0.814762636049484	0.119589046743076	0.244448880871044	0.132381888413899	0.0153707776534704	0.20457434681294	0.119215279171687	0.0	4.01618035975093	0.0	8.41793794963528E-25	Hepatocytes
Gstz1	0.506849623384681	0.594861359958712	1.56222496362641	0.31222443960456	0.140205068991578	0.328119368205221	0.475059099913653	0.861093160995359	0.589118031997225	0.439361008671927	6.45830186383075	0.250395265312472	9.92745679299441E-25	Hepatocytes
Akr1c14	0.0463544210238608	0.0858204159761058	0.320877068370088	0.0	0.160692880533188	0.065220452033025	0.0869335058486866	0.201007828344437	0.0787675519584282	0.0	3.29162783802273	0.0	1.31215391024634E-24	Hepatocytes
Acaa2	1.6354949165503	1.49726686816057	3.37831519890818	1.34473226234744	1.1953826747843	1.97544377183379	2.0605875649606	2.54785953386357	2.06957407429537	1.8038560733787	9.08763774324235	0.669098882705108	1.91920416086424E-24	Hepatocytes
Etfb	2.10559110213187	2.3350621003165	4.92423878263123	3.555081263589	1.80341037357468	3.33083082989461	3.7118442937536	3.11126506278689	2.78280672369719	1.71974534077643	9.24859229092802	3.79454876352276	3.2004126643179E-24	Hepatocytes
Gamt	0.529872182810707	0.345603840162801	1.22801782707917	0.202313100830267	0.298401245584607	0.153231171963673	1.13352684672897	0.980930445586931	0.957768917290962	0.236134403733302	6.40697515032861	0.362473796382895	4.84688587263441E-24	Hepatocytes
Nudt7	0.362890366764799	0.704634357933473	1.45117163738869	1.21627859747667	0.358065612518848	0.621678958592175	0.509184541494333	1.07340319474532	0.663061231803235	1.13703831137742	7.364890155342	0.18970327489843	1.27712730482563E-23	Hepatocytes
Hao1	0.177144180539246	0.163839317222589	0.503040974928296	0.0566245484776321	0.0	0.108749705689941	0.120793265425516	0.277125534163648	0.0865027672125593	0.12861545600938	4.66411551330071	0.0641339326180416	1.88740403557107E-22	Hepatocytes
Urah	0.0	0.287781342937516	0.822188022175495	0.441775640050121	0.263225984458272	0.113001297131884	0.199319521011053	0.526051675820492	0.26883421137	0.578904085870065	5.43233575198145	0.0	2.28364971220707E-22	Hepatocytes
Uqcrq	3.87344842502501	2.94484185875301	4.74760208884195	5.20808240472567	2.76187515184581	4.75778579710443	5.32994910335209	3.60894469684649	3.83022262830022	1.32752004364497	9.91691372074423	4.83961047496137	2.3810130944772E-22	Hepatocytes
Gpt2	0.185980789002376	0.1288373603516	0.895735092247464	0.0853701295070227	0.313673007178062	0.0916757573351475	0.195002524139722	0.278756612453907	0.0918205527874185	0.0	3.24304511427997	0.0	2.58254586911854E-22	Hepatocytes
Cmbl	0.139746004080908	0.114531270140202	0.667679231791122	0.139296791639076	0.152684771674179	0.121226093173677	0.138339964105986	0.335528846691487	0.212338255267709	0.208126595918151	4.32405444355386	0.27953255289574	3.65758654338287E-22	Hepatocytes
Mir7051	0.449893301134137	0.529787516845157	1.61751429761841	0.686703635580636	0.0	1.02745536350461	1.25379543229998	0.461439133406962	0.763559867243555	0.561416682943103	5.17533538696684	1.19616487011557	2.5622414997119E-21	Hepatocytes
Hebp1	0.198083889880239	0.195195762950079	1.71358282545672	0.495469635496576	0.211513433351209	0.255025246978066	0.299859480816118	0.542079888768587	0.400552763536096	0.412115652341082	4.4871227791845	0.369865102542328	2.60164012553026E-20	Hepatocytes
Dpys	0.0	0.136820788935356	0.976068646146344	0.0491114522046259	0.134730926817612	0.106344250199469	0.489014606179472	0.225425220202374	0.0901751129692571	0.0	3.52986475816715	0.0867612070170475	6.5736935408492E-20	Hepatocytes
Lgals9	3.93403615053839	4.16200988204768	6.33655952385185	3.70130016150932	2.66016654216045	5.41843479591503	4.07631601634428	4.89095835007911	5.45175475597236	3.53867449561567	8.62087161286801	5.03555045588154	9.2864128411059E-20	Hepatocytes
Tst	0.157432952264712	0.380806607861846	1.26515440711813	0.466051661845652	0.470490529649222	0.291233013411506	0.253201840804915	0.600276461670768	0.467674036264898	0.228880151106893	5.9510450491286	0.379193866092904	1.31921813412924E-19	Hepatocytes
Atf5	0.296852135224854	0.15692411971894	0.739687391739718	0.240245903140674	0.0	0.150126339849438	0.131215550018462	0.357718942043263	0.208850601826132	0.196628096454642	3.31858885012831	0.231302627589556	1.31921813412924E-19	Hepatocytes
Aldh8a1	0.0326877462017558	0.162478873448044	0.729891987479123	0.105624969021227	0.168856807887984	0.120298995298862	0.076428986624073	0.380270173067702	0.132760757779178	0.0	3.72054213199137	0.0	1.23622112333599E-18	Hepatocytes
Agxt	0.155734342482157	0.231870295504856	1.15110817693885	0.306047067385666	0.499254612181475	0.224422930272817	0.162509461230507	0.550754875361493	0.246745957088801	0.519927877628337	5.32622535142508	0.133133194538975	1.87304800038618E-18	Hepatocytes
Reep6	0.341167353527663	0.61322295308161	1.32719117968618	0.431191834716196	0.623207954699273	0.394008607868094	0.564532348939666	1.10389995224594	0.437554208594202	0.873296781257067	7.35845252185182	0.479615622716759	3.54839731851096E-18	Hepatocytes
Gpd1	0.104697911231545	0.142943732336971	1.04569081218319	0.18061179749374	0.0	0.110333562248738	0.163226484910914	0.381989675942774	0.126447877311807	0.182664354392538	3.18931264607008	0.0553143998588878	4.15670913952784E-18	Hepatocytes
Ddt	1.40991430349127	1.68804694054492	2.48809267298773	2.51614340825901	0.866299915052276	2.08471217348688	1.83168239756565	1.35281232515957	0.982341041612296	1.01807284478936	8.03413601508736	2.23398448988212	1.39038210576123E-17	Hepatocytes
Slc25a13	0.231869014663792	0.134522805130862	0.751213475301369	0.0554382137558753	0.134174649088671	0.180014265360127	0.581284816185191	0.119843284241332	0.0858982390082026	0.0	3.06351483171335	0.12687649114129	1.77948772116027E-17	Hepatocytes
Aspdh	0.189672368872408	0.157695507735257	0.499191330847358	0.145965539615293	0.392767745670765	0.0439767537201007	0.07640602146317	0.289188377531507	0.0804207125349561	0.214842012084456	3.59545067656434	0.0	3.18340179323159E-17	Hepatocytes
Thrsp	0.333710533579344	0.472036716769564	1.09171314797707	0.526850596988436	0.760777427352417	0.404316478700338	0.310274888863125	1.00126184138418	1.33800156506178	0.440113530454465	6.82969543721148	0.379387977811408	6.13885714791559E-17	Hepatocytes
Hrsp12	0.287821131301508	0.711013500644024	1.36750967391385	0.64637761730641	0.735932054111695	0.459586924008328	0.517131418770684	0.972898506171815	0.501531897271395	0.602177012412941	6.21944331956723	0.254072816966609	8.10832628883355E-17	Hepatocytes
Fxyd1	0.116259755576459	0.197225727616661	0.461905354629075	0.0	0.287829454900505	0.0732732846052844	0.0336058771869568	0.320070806591878	0.155178385702461	0.258003641861569	3.19043403029363	0.217930272594656	1.73721732639511E-16	Hepatocytes
Qprt	0.351934920782341	0.296175682935193	0.791705308727735	0.364900537415404	0.107347770422505	0.45581358464128	0.102794611446348	0.342784454364904	0.129796343863502	0.459012870356449	4.11346040100262	0.427488696267118	2.68544624072108E-16	Hepatocytes
Acat1	1.51793382284946	0.944434199333759	1.73499002934692	0.334001104404577	0.396816072904495	1.28513215891986	1.38129037054603	1.08370283444505	1.37240846986857	0.546672022638491	6.22026015706108	1.72565886068643	1.0332712030202E-15	Hepatocytes
Ghr	0.0	0.0960544326725227	0.269703498721606	0.0423887244704902	0.166471831711563	0.0571883984159319	0.10810346675958	0.285855278289709	0.504245217616501	0.0	3.05641519145764	0.203737126062585	1.28673078814196E-15	Hepatocytes
Ttpa	0.0	0.105705872090762	0.394732373114632	0.0185544863000177	0.2332572070346	0.0657473167376469	0.0221915386712043	0.202773188590135	0.119632565433017	0.199039232687449	3.09484595792088	0.0	2.00996642982645E-15	Hepatocytes
Serpina12	0.0482634939798311	0.08289557428649	0.385704158761692	0.0	0.0401465646206965	0.131763992900526	0.0891063851747979	0.18455560030624	0.0788985988662486	0.0	3.07416321702893	0.0835361170132253	2.37959546890214E-15	Hepatocytes
Lap3	0.569501496944138	0.347994856165648	1.43480209428241	0.857419795250598	0.120300196514844	0.646959734790907	0.615764833004664	0.666960085789827	0.536326807309124	0.445696553757192	4.3482985426929	0.745382751273251	4.53881411175638E-15	Hepatocytes
Slc25a25	0.231533400538516	0.558950981059035	0.803874324189639	0.421531084533347	0.150263833997581	0.39054329425714	0.852343903757021	0.781443394895132	0.307608945337403	0.107627893181765	4.55528248083875	0.868240292774689	6.70315244639798E-15	Hepatocytes
Pbld2	0.0359478627403543	0.0905172272109738	0.353012102705015	0.0593233453239727	0.0	0.0780407385111471	0.0921343557864108	0.156971016842104	0.0876791095011125	0.0	3.00976746277764	0.0510683022568304	8.67788724505027E-15	Hepatocytes
Cth	0.248998888721763	0.0974533641220146	0.759795662040482	0.038877456071547	0.13477148721955	0.0957046120123986	0.0739659884342024	0.218872201909993	0.103700596758261	0.184649772741706	3.24128473219845	0.109244413771734	1.22082015320747E-14	Hepatocytes
Akr1d1	0.0104446835818475	0.0788927931293757	0.312074743799197	0.066831855687898	0.0	0.0653033270796126	0.0498874794640539	0.144298273649245	0.0822452376203156	0.0	3.20745780515224	0.0812081787410225	1.65042177401444E-14	Hepatocytes
Fmo5	0.167866353694213	0.325010646885498	1.2154571483019	0.584298461384238	0.198381484171813	0.306581599880118	0.3674408218764	0.5609528985019	0.587993894395112	0.598504195953254	4.31233728239139	0.876606377208212	1.92706566306829E-14	Hepatocytes
Grhpr	0.681958420221478	0.549343185857384	1.22239600159574	1.04073000964153	0.570719669185401	0.925213299629954	0.677731963262121	0.780526809752805	0.456764197173991	0.386750539341771	5.97554623269053	0.589540504368288	3.28697562352131E-14	Hepatocytes
0610005C13Rik	0.162935274404563	0.118016628340149	0.501127220597633	0.156744483757892	0.292793920529806	0.101118693321232	0.0	0.459557625271652	0.13823021533392	0.0	3.20918571692405	0.065630135337	8.78356121305261E-14	Hepatocytes
Angptl3	0.298893597832107	0.222631566147674	0.532794851533649	0.241591994893308	0.307682406403845	0.16645926442116	0.167442856008868	0.374985737551846	0.398285147910943	0.341137776240683	4.0550172800298	0.0	9.23592787118218E-14	Hepatocytes
Ppa1	1.01643605413527	0.473864146040041	1.18242657687595	0.724833417388414	0.606425022920493	0.755001737264783	0.600383970392193	0.54963120735425	0.255380395623633	0.0	4.38980024403273	0.51526571791274	1.60004069975684E-13	Hepatocytes
Amdhd1	0.228653061181661	0.163820320472308	0.582794929463398	0.275370068235991	0.348974551513949	0.155429114876609	0.0704410836085162	0.354775640436545	0.130662577175978	0.275887419171354	3.98449396490564	0.581950434953355	2.43415972485053E-13	Hepatocytes
Ftcd	0.0472708633925715	0.154950772655753	0.700296530645121	0.146906768708342	0.0872761712690558	0.168745040829906	0.0132188739888558	0.492340881296764	0.0993448281219407	0.0	3.02224359439749	0.0	4.0895546128952E-13	Hepatocytes
Etnk2	0.0317668815699048	0.160655267487071	0.551119934550728	0.0775470688588198	0.0	0.144959005142711	0.0582773092316029	0.314895713776292	0.180989440100653	0.0	3.05172489890715	0.0	1.65085513017981E-12	Hepatocytes
Pxmp2	0.269301151986253	0.20326061712509	0.562230107003	0.0958986677869161	0.0	0.252739625707872	0.161466098773731	0.170644379441486	0.248454972528874	0.0	3.52693021844126	0.0	2.05244292851748E-12	Hepatocytes
Hamp	0.136262545962292	0.285256137291023	1.03831816688586	0.234145740476717	0.0	0.160641771750262	0.238574587316432	0.479414889878823	0.396606058970435	0.270399268680244	3.67880925599468	0.108071550771073	3.25404266918831E-12	Hepatocytes
Aldh6a1	0.264980541865751	0.285967481110405	0.836837002937498	0.0656459650164097	0.215589790900555	0.151720013643081	0.299358895400694	0.488890421417381	0.446895762514256	0.0912747646094688	3.24200144727206	0.099129825532137	4.15778785671332E-12	Hepatocytes
Aldh4a1	0.877658175020068	0.816773013606246	1.54839395744903	0.281673722815633	0.724194220036614	0.639190854907505	0.97266295168028	1.04943739797388	0.656633658298295	0.154382681726623	4.74984776694496	0.67125113366729	1.99278996125243E-10	Hepatocytes
Nipsnap1	0.160097073225428	0.211906992462388	0.713002945828305	0.133205675429227	0.281928065078324	0.64348693697237	0.316675299732924	0.322336426158594	0.134906060999098	0.0	3.07837509121745	0.364910805027374	2.31254328385265E-10	Hepatocytes
Acad11	0.383292342120847	0.426437368564803	0.934645182784331	0.220358070989533	0.266494795302059	0.471408428039136	0.181915766067678	0.513200604136093	0.530703289198364	0.255561069921884	3.72830936009969	0.256705097180164	4.06408373376327E-10	Hepatocytes
Decr1	0.365801231554564	0.293478012085607	0.574515891750963	0.379155301976044	0.167968199876352	0.258309078119114	0.321960534642752	0.518350491381229	0.57722948201541	0.196107414189391	3.4714882720583	0.368264918587517	4.19368913412162E-10	Hepatocytes
Ldhd	0.0560308414101725	0.0881489502052888	0.298554819499657	0.0646432831607375	0.0	0.0993228477505354	0.0272595700166706	0.191369355900616	0.257262562256296	0.169138699905267	3.04283127690604	0.0503565501929702	4.23957932257014E-10	Hepatocytes
Bdh1	0.875709209517362	0.268719307518771	0.907622013987792	0.392173324828655	0.589831464859786	0.897177765092623	0.26697112944102	0.425999340813495	0.229195703645021	0.103992697404858	3.70340282318589	0.213231466288331	9.0863572317554E-09	Hepatocytes
C8g	0.280656332717488	0.526227148816617	0.765365447841665	0.32340070548513	0.412754832923695	0.501024203382612	0.61264431870007	0.471834050774293	0.441687057083186	0.233357349300235	3.60103033961484	0.511986217867157	1.51467615911467E-08	Hepatocytes
Hadh	1.20004154101521	0.838509447036719	1.51854735014063	1.3951059602533	1.13757125133551	1.58507501970016	1.20855816968605	1.45973975067001	1.23007729758638	0.716695998278201	5.72678377246587	0.858502559262848	4.56256694526901E-08	Hepatocytes
Decr2	0.559512561319964	0.31077936177474	0.532504001300003	0.101837251179308	0.277279026592899	0.292564911893862	0.612806426920567	0.383849518801156	0.451792770507915	0.132170195584807	3.01517386981071	0.0	2.49564832608214E-06	Hepatocytes
Bst2	3.95534761092183	3.05157534419505	6.3203080932235	2.90215500872565	2.27879060587383	3.71336567961683	5.5226510677465	7.02705424298221	8.06379009281155	2.46884464334391	3.61177688302	11.6757466074419	2.28747009899259E-83	pDCs
Cd300c	0.136939994293018	0.138447227909216	0.0893052599776394	0.0	0.0	0.0413945432058736	0.416021561554542	0.208330952647329	0.0720539009117317	0.333626057193037	0.175793495024109	7.51126910855715	1.35077607693774E-76	pDCs
Cd209d	0.0329337874285456	0.0124154705557026	0.00705023109475909	0.0	0.161616866667997	0.0162349692503746	0.0	0.0343500019134998	0.0	0.0	0.0	3.77208638884416	7.73930905230468E-71	pDCs
Smim5	0.131340407940725	0.188123988292275	0.226503932603121	0.0	0.161852790696337	0.150485022747569	0.488120732779693	0.242184048872851	0.117391400593417	0.0	0.282363320706516	8.66170421593656	3.05222913610862E-64	pDCs
Tcf4	0.483437553869442	1.71279448960849	1.00621079846684	0.700917847969781	0.530396047789129	0.379888771446374	1.44990920953286	2.06194032631853	3.3378044768881	0.55124389713087	0.721264506959422	6.6186416702771	3.55235244371216E-56	pDCs
Cox6a2	0.240507218606665	0.255582094360438	0.388443523011913	0.124186292821545	0.587493321162716	0.157427279600782	0.310223682285161	0.316766256883185	0.186102685649763	0.389181425319419	0.313246450095275	9.78503926842913	1.3050887366421E-55	pDCs
Lrp8	0.145418692390379	0.0341518384433544	0.028400529931456	0.0749225996797312	0.0847582754817575	0.0976711008826175	0.0	0.0140623366527325	0.0297941451146472	0.0	0.0	4.15620194819089	4.80690456714082E-52	pDCs
Bcl11a	0.223557237034952	3.0586011503193	0.542201369983873	0.208571872535126	0.39032471254006	0.271803369010523	1.16230238804617	0.707647287298922	0.30278488853963	0.749193166682288	0.860549174367725	7.60019764542227	6.16697001678118E-51	pDCs
Adam11	0.0	0.0859431917782927	0.0312001660290143	0.0	0.105857289181331	0.040459118496622	0.015510750632175	0.0309610739691349	0.0333688106273503	0.0	0.0269549399321644	3.85705055821331	3.76543694203661E-47	pDCs
Lair1	0.620031288743291	0.351770137302679	2.36214041150826	0.355360545185311	0.259399752632476	0.244071057782838	2.30984693169405	0.643249600300029	0.148540965622225	0.243435422625918	0.520176645624264	5.92173494579215	7.37889259896143E-46	pDCs
Ccnd1	0.709769971769459	0.788099057530757	2.33121428310371	0.387863701813953	0.698795838290156	0.558667103906546	2.13039308425199	3.71342665000302	3.00999907610032	1.28543486466867	0.759365780037398	6.88906253078282	1.26982295264925E-45	pDCs
Spib	0.892083169780018	4.88692669712098	1.15660912044032	0.777286762964071	1.37550278081538	0.837033118300439	0.972000511444456	1.66881167304092	0.776169591376297	0.562990865818318	0.830439341517397	8.69234719189746	2.29142490406369E-45	pDCs
Atp2a1	0.0642054561751788	0.150569587675498	0.00813787611449538	0.138120692493126	0.0	0.0622288574590557	0.0368152826722119	0.0499833879189141	0.0298902229242053	0.281238915741838	0.117038412072928	3.51263364756425	3.58540713953309E-45	pDCs
Irf8	1.59014036105305	4.60966755629324	3.93480176071265	5.82569591824977	1.89029841436736	1.84073873130671	5.63556214591962	2.6007373035428	2.06504053943789	1.53240915596081	1.95951299642717	11.0708592897548	9.91749716786277E-45	pDCs
Dntt	0.191039251938299	0.0705313206753247	0.035245288995477	0.0	0.0580587414523591	0.0273777876593187	0.0489720769764819	0.0711144298730168	0.0256444521800467	0.0	0.115238666496069	3.94523500662492	1.19349941241189E-44	pDCs
Rnase6	0.310961532961816	2.93184752204176	0.970778653923728	0.12965282050534	0.477260568843627	0.465117309555655	3.55134065734316	0.638530847091311	0.434882287991522	0.789426871457719	0.717434618413255	9.52648449312731	6.5078060254026E-42	pDCs
Tbc1d8	0.175600582835613	0.174679860874489	0.627379320849037	0.15275076784763	0.290764199682401	0.14288674155586	3.52255898933589	0.42462641131708	0.55124133716012	0.532325994435362	0.296453503259471	6.20995057008642	7.15885116489187E-42	pDCs
Tlr7	0.217458284930249	0.380927217631838	1.27853534010602	0.117002557217981	0.362033490771715	0.182855066570557	2.24418785412131	0.225844809510646	0.0596121102962511	0.120241701437504	0.200923067801435	4.11990398938344	1.40133567418426E-41	pDCs
Klk1b27	0.223963499960893	0.0081132917350754	0.0235824970691992	0.10980305948624	0.0	0.059472801905446	0.0206405323193944	0.118042160703852	0.0359203891688424	0.0	0.0	3.41924807356228	1.77094767586061E-41	pDCs
Klra17	0.0	0.0433591815861342	0.108192122274222	0.142894776516978	0.245606757560547	0.0404645496769343	0.348690308902325	0.0265386265787131	0.0372776722542265	0.0	0.135810262133755	3.83459494647004	5.39299432208657E-39	pDCs
Eldr	0.0232361274775823	0.0397788371567675	0.068730644486857	0.268057669857193	0.0	0.130683919702851	0.0516310554917012	0.0943216588226641	0.0600622121335464	0.0	0.0688464951168206	3.51144482475936	2.22907044506449E-37	pDCs
Csf2rb2	0.15590929552677	0.364005066740373	1.37097148220961	0.153239752832504	0.301258461578556	0.204709447375431	2.0279152226268	0.780560488049092	0.241704253122253	0.978698156581653	0.212583931040878	7.07517820877518	6.34356317724413E-33	pDCs
Clec10a	0.0860665171699783	0.129065431903217	0.322120687604338	0.0283349840271411	0.10269979730261	0.0580143164337468	0.898082293742732	0.238117624009473	0.0736022208979483	0.0	0.217540156036313	4.86767764404201	3.46345233445718E-32	pDCs
Net1	0.377171495651079	0.202563821681345	0.279393239438386	0.543881697079526	0.0673857805365599	0.130223115402358	0.773911864148536	0.274441543780288	0.0504148498509371	0.0	0.615484101720221	4.29348983844829	5.80266657607238E-32	pDCs
Cyb561a3	1.43667271604049	4.6550041772083	1.69615803375602	1.93222780540915	1.738984406102	1.77196031875277	2.67408614268241	2.33786642326742	1.84340094987811	1.00024830121132	1.70918324450319	10.0056334432569	3.13427109275393E-31	pDCs
Ppfia4	0.257001749824091	0.241838080942155	1.2768788513618	0.225041288946214	0.201090340872777	0.198321910332465	2.54358976030273	0.549418342740504	0.124009209510854	0.658978714245143	0.212138093216923	6.22317428360313	1.91480945605104E-30	pDCs
Cd180	0.0357908004826428	1.12810180779465	0.909183281694237	0.123290077240775	0.0703537468677179	0.119445292898585	1.45386308979642	0.426085018329204	0.0684798629357724	0.217570827068093	0.200859525947539	4.14117668168756	2.11676626658091E-30	pDCs
Ddr1	0.577332932428504	0.0870781353555039	0.166798621527046	0.0	0.0	0.162508340753438	0.313999814512058	0.236619663101645	0.130152107534238	0.222303294983097	0.342288309209153	4.89528308100341	5.93296914363481E-30	pDCs
Paqr5	0.0379868718869976	0.0268486947014499	0.126065207192433	0.0255046269847078	0.0	0.0682364639429208	0.167336706749056	0.04162164440926	0.0941566476987541	0.0	0.0608897815405481	3.2020251622821	1.75763119107039E-29	pDCs
Fads3	0.038881181253305	0.119197878879355	0.1591525128091	0.0	0.0610560126370597	0.0655444836757152	0.18285076236032	0.321902305180941	0.566396247673972	0.131051340916389	0.188989463633641	4.36923654451861	2.62476523914091E-29	pDCs
Rpgrip1	0.369830515681031	0.29424279336247	0.0585341206391513	0.0246324962892354	0.0541160379564154	0.16483224807509	0.254809053264804	0.135414545761352	0.0250149323889381	0.0	0.0	3.01632332288172	1.45658585828459E-28	pDCs
Klk1	0.267300648033914	0.220655666854424	0.311102995258185	0.0924065070216527	0.545107089277956	0.370298961459775	0.290322750766946	0.136698213407691	0.140607733124377	0.0	0.458020538552339	7.38653397537653	1.47142811860475E-28	pDCs
Ly6c2	3.75027104118096	1.87956462801063	1.89329551864905	4.87280519991906	1.77138907570191	4.19557781291628	4.98929224023029	2.33277405286102	1.21454440238028	3.44193773291654	1.85446013956827	10.4080160619681	1.95664971253633E-28	pDCs
Atp1b1	1.1718217004784	0.540440083597913	0.397653461952148	2.49456918344147	0.25148946662287	0.37494516673608	0.291786111658211	0.432702759728974	0.171142789387017	0.215192031091197	0.97449314071809	6.502666686841	2.42462244010999E-28	pDCs
Slamf9	0.108161563659085	0.171846515755925	1.22924156915597	0.241723945327585	0.179835900007403	0.101258555740776	0.975433246552249	0.294163216468779	0.0948358580145703	0.0	0.605919252152353	4.82384884659619	5.88347378943875E-27	pDCs
Gapt	0.100250528102445	0.517793274622412	0.170825730087418	0.312294489346059	0.179602554405529	0.177544285519849	1.12942727203472	0.145270090137439	0.0574272625961558	0.580794949376932	0.251788429825824	5.37382158870691	6.29968816087803E-27	pDCs
Bri3bp	0.847001449970106	0.92500715216401	0.314184134539727	0.553184270051394	0.144422645897985	0.694748941148764	2.71555114388077	0.513637371812313	0.187234922586968	0.126161520596221	0.461300312874128	4.53579563330868	8.44315893954998E-27	pDCs
Fads2	0.0304436701135686	0.0690438330707604	0.201275179902499	0.259928987464871	0.0	0.0346221512491352	0.0	0.225605571483871	0.201043294715516	0.0	1.55030204244987	3.45371134657952	1.63121039870387E-25	pDCs
Ccr9	0.92267448544242	0.270243941858252	0.308748868911787	0.2350277630156	0.285157570949604	0.884718361241117	0.150558842670417	0.386995251553319	0.192671918241058	0.323401633107918	0.213479861346458	6.98575116855283	1.97753162362551E-25	pDCs
Sdc4	0.515781891021957	2.54612877988508	1.08816378005669	1.55955090372518	0.478464889461182	0.701649610235777	0.935162841025129	1.44480331197905	0.840636692205496	0.288985244096734	1.90214247038857	7.33794690677001	8.01680196927047E-25	pDCs
Lag3	0.166708683658855	0.104367160640457	0.2304401924699	1.08505471992557	0.326751719174936	0.519672178930262	0.189896257237832	0.362531159421924	0.171818937994474	0.494178343323681	0.23487908518579	6.30481871626568	1.33999456908619E-24	pDCs
Tsc22d1	0.716743466944699	1.25817863612036	1.18459505733965	0.408272028353422	1.03071526424193	0.898430367447272	0.978071179433296	1.66931941740747	3.0534642041338	0.805950075847752	2.13015964742278	8.28606955012674	4.92786406491461E-24	pDCs
P2ry14	0.0266669099242972	0.168784115233292	0.430550137342476	0.279470584305767	0.150442293020905	0.196858945653595	0.479626784237083	0.210750487836737	0.067825014255386	0.261180928334528	0.136297047934244	4.54098300219207	5.32393343576511E-24	pDCs
Cd209a	0.241136892318456	0.159657857461264	0.0705841111436188	0.256477621186514	0.282370854959059	0.0794604515257558	1.66144495324742	0.222438383298634	0.116930250693499	0.0	0.074946742674006	4.34266533438665	5.37039555610122E-24	pDCs
Ptprs	0.438471828792486	0.213287002042783	0.397949225368534	0.124410764231172	0.0383148106260468	0.200005639378931	0.566002582373497	0.323354089463853	0.19605542578877	0.235625165820135	0.173340127818025	6.53780982316605	3.17148856715476E-23	pDCs
Scimp	0.273962067303875	0.937429819514033	1.95416216914161	0.49908498294666	0.395788783273633	0.208935914186105	0.401478667733974	0.626154019877445	0.146211979506605	0.225896410051335	0.362133513347453	4.7438719044746	5.44114620098542E-23	pDCs
Nucb2	0.166813912039994	0.403800853697365	1.10764158087724	0.16538699090416	0.0949751549719395	0.137196828494497	1.02420591346549	0.549332110453303	0.661471224573953	0.572415606717044	0.187171761801156	4.49879923743833	2.23780238364906E-22	pDCs
Runx2	0.553366545691447	0.281248175907203	0.325665504079875	0.925694046694459	0.215362360657621	0.519122600538531	1.27169354548263	0.489840415476008	0.168778951846339	0.937962451825	0.541367030681246	7.69288000112117	1.13357195183114E-21	pDCs
Sec11c	2.39369492283343	3.77572617840852	2.60826761875838	2.48026607063882	1.82165501458743	4.4290641074407	3.9986992708054	2.47625760801373	1.73872528585345	3.22034604194838	1.65002418617808	7.90395727833392	1.49428035208631E-20	pDCs
Pacsin1	0.978622677322678	0.508490953573384	0.34426234210324	0.512563993271891	0.0636277725730969	0.779205275468593	0.104349558904394	0.452870910094519	0.111459604454421	0.19061218388128	0.252667109399037	4.78235590470252	4.88615536710413E-20	pDCs
Spns3	0.127858375473762	0.272797095331999	0.284961327518159	0.168816546915969	0.2998699943681	0.185144735254225	0.713421320865981	0.195679119311071	0.0709094863465114	0.141255976165026	0.296184259816201	4.99329280338776	6.22658323534159E-20	pDCs
Rpl31	2.09713055463087	1.04500204817105	0.813660499959127	0.64262770988257	0.101773122517237	0.967013770885026	1.29362010838624	0.475945711875482	0.406939316599708	0.0	0.540566027421922	4.28797836210461	1.41108396293974E-19	pDCs
Cxxc5	0.569529979670722	1.54458124900184	0.617139485117946	1.41831418621746	0.295157472765059	0.455587093272527	0.46766906820878	0.740367981379917	0.337676056104578	0.0	2.02917562936571	6.82588670669446	2.671422241615E-19	pDCs
Siglech	0.733867969036527	0.731759721755036	1.18087851401722	0.694333797706809	0.880945947831536	0.603998535016024	0.635136802440552	0.951650596282088	0.608234728984392	1.09891284271782	0.982988076831269	11.814699157851	2.71431560055116E-19	pDCs
Rnd3	0.247579348495634	0.228892318103629	0.437442237145425	0.0613551898854383	0.111105992343208	0.160493300105668	0.910922449467314	1.03585047907472	1.59133829391021	0.328386530027202	0.375472164301063	3.16722867609114	6.44723591971967E-19	pDCs
Prkag2	0.270722038433527	0.437109511279723	0.269119677191639	0.122246714269729	0.216960608422973	0.555015216973365	1.165335623807	0.231955172365865	0.144398407343762	0.406384996884531	0.68049223847723	3.86088913645832	9.75840979557918E-19	pDCs
Gm5547	0.552702162326792	0.106079495333216	0.260924598027842	0.495084448455483	0.0	0.715604690296074	1.06274720792042	0.0879172895472836	0.105065268762971	0.0	0.0	3.59671685915435	1.16679827736052E-18	pDCs
Tmem221	0.27986656040075	0.173507630579331	0.378767926629992	0.0523350088383064	0.0	0.172600627664185	0.628781352794648	0.210920328102703	0.0733713965392435	0.0	0.0801077419418901	4.45172412551561	7.91249729147042E-17	pDCs
Tlr9	0.289001609404097	1.04937306151542	0.474096080946543	0.239224716687363	0.0606559691359404	0.272839905183206	1.95362716498109	0.512373840652193	0.259432592431193	0.181771111736469	0.201771602954574	5.13994210052196	4.57252490899408E-16	pDCs
Slc27a1	0.23198540594586	0.303948754288454	0.266279977651545	0.0379498301648334	0.283374584250111	0.27047639375384	0.537772118766218	0.212674257256686	0.0940245096554174	0.0	0.109512453602036	3.67623891239644	1.50978347655469E-15	pDCs
Fdps	0.683829265751823	0.471465566134613	0.683040901327048	0.38565132442014	0.535310249453297	0.946738585662139	1.48311183422589	0.376250809159784	0.377883067777025	0.680810555803549	1.9848246406624	4.34446545160382	3.18523941182375E-15	pDCs
Prkca	0.815256363989171	0.387939086234555	0.251966051381604	0.451920316025349	0.138936634259457	0.733776099616495	0.011636115142644	0.201886592868579	0.108284254545736	0.16470531741012	0.163837553086849	3.08150298674169	7.50498245728445E-15	pDCs
Mctp2	0.468517138295769	0.415200895745621	0.223595718605584	1.07044722232889	0.127410060376643	0.875581560273223	0.0770831870131063	0.258641600480559	0.118261209965135	0.198043026888279	0.307813379949207	3.54640208905814	1.01708896203405E-14	pDCs
Abhd15	0.691542496091304	0.165472189105844	0.595518073906168	0.236560854714071	0.260053926901418	0.692034454829355	1.55816533380851	0.535214460564498	0.158035527270187	0.0	0.286657260290944	4.55332422732849	1.33366190617538E-14	pDCs
Tmem229b	1.63969883850545	1.60905251415876	1.37089781107976	1.41708228367509	0.580909824090566	2.22444398068644	1.96642893563	0.951181027479014	0.778816051955958	0.897793410877191	1.01877467264062	6.88255033184597	1.52258123495838E-14	pDCs
Tex2	0.317847817108341	0.320842122859787	0.502258916292036	0.172527553336386	0.207636551723621	1.02599320914546	0.574091786162386	1.08626211680705	0.950455663526371	0.985437869070463	0.355735520044895	4.76249716087226	1.84968440799609E-14	pDCs
Slco4a1	0.0	0.315135978676375	0.109248116640143	0.0424710017469873	0.0	0.331460882359687	0.151810164421266	0.158620670527436	0.0546824466733851	0.897208871626815	0.0268591356879282	3.08713344971848	5.43347388132618E-14	pDCs
Kynu	0.193250812833381	1.05094390635018	0.441789159566371	0.0807944553838991	0.0609704462188051	0.142494521242371	0.751706011021194	0.299598696909601	0.116139648399384	0.135749706340546	1.40804647849899	3.51928053689913	5.60604912176937E-14	pDCs
Zmiz2	1.53757489675326	2.36307391535055	1.24600208392906	1.54042595597165	0.389759773751422	1.9533905328116	3.07554906986801	1.43849969471381	1.54033883984039	1.35935315467084	1.014179971102	6.56777826951641	1.6565486468565E-13	pDCs
Cacna1e	0.0696380175221417	0.744643428483902	0.170530961587016	0.0528517542743978	0.0697176981010686	0.0630276038849216	0.273611440182224	0.0991673898334789	0.0805022157533507	0.32308706461246	0.160540662319098	3.67661894915372	3.39679512131261E-13	pDCs
Hivep3	0.273403074793437	0.431982601256837	0.36569192961805	0.284817099492421	0.203596456004086	0.369787553734289	1.00921590674577	0.622568062312842	1.00777896387907	0.0905769431406973	0.423581197913428	5.16298982257351	9.0585187261213E-13	pDCs
Lefty1	0.0571065378116188	0.118756509895166	0.280389775833576	0.160433238224063	0.116297610005345	0.138198556570429	0.297666408216433	0.426276834456248	0.753920848215333	0.0	0.284163613632291	3.7724434852182	1.29134832838407E-12	pDCs
Sema4b	0.532271742838265	1.02154330410209	0.652583211346447	0.314749718813614	0.194077269580809	0.315453283585935	0.851080063729181	0.691805228387112	0.745936239727856	0.30924542228341	0.141099836230488	4.73827449920052	1.77173130037538E-12	pDCs
Eepd1	0.254030014968574	0.115910088322172	0.394064310077707	0.148433802462597	0.202320514844031	0.115547682462877	0.396753340279056	0.121093972293584	0.0830989425970608	0.0	0.13211818264395	3.15583635438558	1.50175785948594E-11	pDCs
Tubgcp5	0.589913955348171	0.398241826004514	0.281915093613265	0.450874061786015	0.19598930443694	0.652809169287698	0.59863769528942	0.297483344268804	0.451456318857489	0.270423092829176	0.136535769486016	3.92550520341271	1.89009482784351E-11	pDCs
Tfrc	0.64807870837511	0.359251711741087	0.482226478210042	0.0627398019674612	0.0906037267867746	0.201604136146365	0.439210518458589	0.268279476255445	0.077863632935828	0.279425652377027	0.0308469774013901	3.13810619648698	2.80778179022189E-11	pDCs
Rai1	0.843846217274869	0.492909593470487	0.334207471105653	0.787698205002849	0.109784527139498	1.06685700542874	1.00625279692361	0.597251955918673	0.998943414592158	1.30723227686357	0.230344007050698	3.90868865806007	4.00357452126677E-11	pDCs
Serinc5	0.101787909380055	0.42496561856645	0.380853572595399	0.314643996920144	0.100041615544129	0.147309808149445	0.399373125578272	0.440493186596234	0.601475946988731	0.67964618236168	0.266963561133389	3.20966053210168	4.65484415682727E-11	pDCs
Rnf122	0.332503467661716	1.05965250195863	0.425087021650848	0.0681728829865317	0.0553377401513867	0.443077410010261	0.355259919132237	0.45455327574968	0.490619239397426	0.0	0.18828921157975	3.30784768660029	6.9066990840588E-11	pDCs
Dnajc7	2.79506411249969	3.35599774540493	1.93702882852942	2.13270409155724	1.37449592086088	2.53346874524525	2.70836136336172	1.61085838588221	2.35044780285759	1.4975550096903	1.09018661594308	6.86365620260256	1.40786871188874E-10	pDCs
Nek6	0.145561967722154	0.108531183486292	0.354095827296554	0.276490215950701	0.17616116539641	0.383346912266903	0.55652008659295	0.383984285515319	0.269267601898026	0.141064906119687	0.808737472170494	3.72032948452461	8.05023158525388E-10	pDCs
Epha2	0.157497030173055	0.149485747249001	0.227460634701269	0.0	0.0641730368509123	0.0768054026990891	0.136843551952308	0.481199326802895	0.689626596434242	0.135340716321601	0.0335293306371744	3.07272515339791	1.12902389377095E-09	pDCs
Slc29a3	0.53172765836276	0.701265922079294	0.854935439037054	0.197606313912199	0.318749590355109	0.441969011968997	1.35490823127282	0.518327963181267	0.626770405722463	0.103065628349231	0.133869618636715	4.73621523723851	1.39319389248428E-09	pDCs
Dhcr7	0.811737005062149	0.383060242872166	0.61215421374361	0.939672412378003	0.262843207553869	0.6342028144327	0.765968731048089	0.607855550318957	0.340293021302386	0.206200422760879	0.721193755705433	3.83427205646144	1.11951163104515E-08	pDCs
Bcr	0.245659760450193	0.330029837242937	0.438996012385914	0.784122070124141	0.0977219311048081	0.419249056722326	0.685333270815116	0.709232000880889	0.581816954263291	0.744298283996657	0.122495807097789	3.46014635660345	1.29086942435503E-07	pDCs
Mpnd	1.23703082310819	0.92807667453944	0.712016991139006	0.98020995191417	0.228913687390665	1.06791913595528	1.34704880921005	0.962068334041922	0.932815752065518	0.631779848364174	1.31616033956329	5.04721949759781	3.13552565166221E-07	pDCs
Nr2c2ap	0.342525695376414	0.424361762338255	0.785370125399776	0.527680295736042	0.191287341314213	0.591107772935541	0.956136690258346	0.420654271414316	0.571808399337133	0.0	0.280934618162108	3.10809229624882	0.0000401606882638159	pDCs
Pycr2	1.08831647171641	0.881557977344807	1.18776488378452	0.631919241776918	0.493433932542641	1.5108059309024	1.49614314834324	1.1060069884641	1.20435319031658	0.170978969325371	0.637241609289889	4.38759108507892	0.0000762213493668523	pDCs

## Sheet: Supp_Table6
Gene name	KC1	KC2	MoMac1	MoMac2	cDCs	Adjusted p-value	Significant cluster
C1qb	12.8611058050767	11.4146767688334	2.93621656754296	4.06929468044485	2.34897696759668	4.37659354812418E-26	KC1
Clec4f	11.5069047534113	10.2505224408049	3.39626226299527	2.99405737837171	1.88923453912312	7.50416505540627E-26	KC1
C1qa	12.8536078062827	11.3274135892169	3.82049469987121	4.22578505309872	2.51272296746707	7.50416505540627E-26	KC1
C1qc	12.6299259896543	11.4811753509286	3.48418313516102	4.05132880084643	1.41935793411031	7.92659311699211E-26	KC1
Cd5l	11.8089989632023	10.7003430593085	3.10456932611097	2.94201751213495	2.11967724981593	3.01659767365006E-25	KC1
Fcna	11.3723576572689	9.78149317631364	3.06633183535852	3.02768743316924	2.24300738543571	4.25754011027115E-23	KC1
Wfdc17	12.5027824771724	11.3514146707576	4.32349771223912	8.43865499118377	4.36609773759789	4.50236149045584E-23	KC1
Apoe	14.6327794945575	13.3990222139278	11.5522035197612	10.5203402923287	5.84084524661081	1.34760857641507E-22	KC1
Folr2	9.58235240287192	6.46208917375646	2.0006028695118	1.65064776233639	0.875213465639595	5.04601960697933E-21	KC1
Slc40a1	8.732629813745	6.94249043824733	1.79198941009351	1.51484442709551	1.31992639707188	5.49269946644559E-21	KC1
Sdc3	9.36247495522783	8.02423517535023	3.0935744024347	3.99997843604962	4.37322753535311	3.86325425972049E-20	KC1
Dmpk	7.26288238516529	4.63694630554382	1.04191404390821	1.30002474274347	0.577801046288415	1.22988635520695E-17	KC1
C6	7.21198726607471	5.54901281318881	1.07694327870282	1.12396785993255	0.547086560067077	1.09151947572027E-16	KC1
Axl	7.62906653726633	5.83047351826685	1.41088977272298	3.97391273303635	1.82001219182258	1.1357618577237E-13	KC1
Stab1	3.06552626947597	6.18698414068114	2.80036517709294	1.68973261880559	2.19088841495258	2.77632087150228E-11	KC2
Ptprb	2.22975959940923	5.42721214001726	1.93982932848735	1.51555489484884	1.71877894090311	2.8262727290395E-11	KC2
Stab2	4.34858044406303	6.08727908927746	2.87413468647561	2.28490759269981	2.70295220133988	7.48810226537633E-11	KC2
Dnase1l3	4.88943128418075	7.58501217046256	4.04925813233626	2.97391468166904	4.21192023558773	1.22434038062132E-10	KC2
Igfbp7	5.27280776004576	8.96107408443247	4.90753608898984	4.45226065059286	4.85683908185009	2.19895353437946E-10	KC2
Clec4g	4.64351039663841	8.17885008795602	4.38961880806867	3.65033122877281	4.59604948970472	2.34648540171882E-10	KC2
Eng	4.13385584856202	7.20204522535237	3.58850116300371	2.89286152864873	3.7772740867358	1.6622866201457E-09	KC2
Gpr182	4.75084533023404	7.85355014265438	4.74161306269199	3.61944707640884	3.92167889734674	1.82619487866066E-09	KC2
Igfbp4	3.97486052098175	6.88129418782176	2.6224600521731	2.30072624156666	2.32627202911605	5.13306035551284E-09	KC2
Ablim1	1.59542061453282	4.72059477418926	1.82786290481106	0.834895325270764	0.51899615100053	6.9714817866472E-09	KC2
Gimap3	2.62640406792666	6.49486246992882	2.35797440554005	2.01179203608192	1.84535390070891	9.24107463770721E-09	KC2
Flt4	2.12562779339608	5.31628734123743	2.31145688108648	1.2161564667301	1.8732026848857	3.64058792307579E-08	KC2
Ehd3	3.31576201133909	5.93673204119413	2.84070444662052	2.23890660969149	2.46098820230032	5.28465714187412E-08	KC2
Nkg7	4.06363837929918	8.09102667687091	3.66713531445765	3.43221989378617	3.21221736875786	8.15642223283065E-08	KC2
Aqp1	4.04095818925295	6.83559688685294	3.94054299169857	2.96292778158673	3.39082535800339	1.14742488177044E-07	KC2
Gimap4	3.45658024799371	7.22844792859993	3.14958860892681	2.80128885520646	2.67506083111427	2.3064953186747E-07	KC2
Il2rb	3.21425259130959	6.05045351093309	2.81104489964439	2.26524585019831	2.28323626990128	2.9538082328858E-07	KC2
Egfl7	3.45952854377171	6.74917910805008	3.24600395952407	2.38297109329188	2.83771013716843	3.23824695896576E-07	KC2
Gpihbp1	3.66122560003427	7.26018212530552	3.4624382398694	2.68211506724703	2.59541926022278	5.20089911082696E-07	KC2
Ccl5	4.61845584807959	8.90143145791923	4.32615341943748	5.11772791583078	3.32892116562247	5.6278451485902E-07	KC2
Cd79b	3.48041153910369	7.0611331003992	2.45852109878823	2.47797098364571	2.45078173358963	1.13958676838307E-06	KC2
Kdr	2.31080976796634	5.02529964937936	2.20104937129315	1.3825141848303	1.82550769444984	1.89848346714213E-06	KC2
Sparc	3.16761651219675	5.88884758184561	2.81822548246666	2.14443665823099	2.24234447532908	2.80274890172139E-06	KC2
Cd3e	2.58335793065879	6.16029301710798	2.97001708423942	2.00620818113512	1.98310605771176	5.10510132669187E-06	KC2
Ccnd2	1.85046201575191	4.6457213554823	1.61333401603336	0.964630115852401	1.71731893992001	5.25513170231059E-06	KC2
Gimap6	3.11499120050644	6.16644019488199	2.47181207444223	2.32340249053999	2.49884184907085	6.77758957873932E-06	KC2
Cds2	1.60629119195308	4.70907950336316	1.42199987820984	1.4520896305759	2.06058735078471	8.80326270771641E-06	KC2
Jak1	3.51431320434329	6.62430091587895	3.60778573307947	3.99588755214688	2.46584363198486	8.93958340641461E-06	KC2
Cd3g	1.84117228645221	5.68032566675455	1.92987395804652	0.835425622491825	1.49702825410781	8.99188902487617E-06	KC2
Sdpr	1.1467899701429	4.42620102350731	0.809760106838498	1.337414743075	1.08089490313154	9.91225930126196E-06	KC2
Ly6d	2.21165452303715	5.92297415750113	1.57634470638927	1.49712139929935	1.27967009162061	0.0000231006257136816	KC2
Gpr116	1.52308317804019	4.0194611102717	1.17613762965518	1.19731406974407	0.997101893870718	0.0000315457442246904	KC2
Mmrn2	1.447127677524	3.85487413797059	0.689040331947965	0.488562850029604	0.859732406762863	0.0000339370525970002	KC2
Sema6a	0.678321766619116	3.15994151149591	0.648577676897329	0.346657969210282	0.598468968197309	0.000061196738565444	KC2
Cd79a	2.51522822197105	5.82726057413976	2.4015263246148	1.77931983207668	1.85925730677056	0.0000664343751551737	KC2
Clec14a	1.40962599066717	4.07617190444037	0.877685124343013	0.893361346015997	1.23356961941664	0.0000919506183303177	KC2
Prkd2	1.09550223475022	4.01774479499776	1.15290433763876	0.415489755685432	0.416421238632338	0.0000962005327391462	KC2
Ctsw	1.84555451319193	5.48581658940283	1.89933053872754	1.72105196297092	1.45883001999532	0.000103859907930533	KC2
Cd55	1.78737486166593	4.83511429120828	1.68432459114197	1.16877326620473	1.19047199100888	0.000108313317509274	KC2
Cdc42ep1	1.73987500363539	4.46222319301382	0.904406888807828	1.1536576133511	1.5458806119028	0.000157351383652329	KC2
Cd19	1.78137002483469	4.73951953764831	1.20449378789434	0.922563180940197	0.994868384554424	0.00016960394742017	KC2
Faim3	2.15110969342877	5.04433474537117	1.61501711422068	1.36477141677322	1.03186662902447	0.000178877785400569	KC2
Sept1	2.03633583538902	5.62237188211232	1.48616503850865	1.90806296037244	2.26867423829011	0.000310711496951818	KC2
Mylip	2.14191193058462	4.55417202221266	1.4982018718343	1.1352773083465	1.38057419537996	0.000330579699522114	KC2
Lck	1.80947770656967	4.59145227828259	1.56998868623794	1.19702922214622	1.05161519252003	0.00035567166364481	KC2
Mgll	1.27197279030816	3.70288340820118	0.789585927863284	0.346671574514971	0.335674472867771	0.000398870450343586	KC2
Ltbp4	1.96602147379087	4.53942882157732	1.71037169358375	1.55852447225577	1.85145799834346	0.000590624631375649	KC2
Bgn	2.18020948288251	4.79882254570191	1.70421799648188	1.67175569521966	1.52963708995514	0.00202683448405132	KC2
Peak1	1.15338064790285	3.08252332613553	0.723217477309538	0.922042727124097	0.663504525849723	0.00629072261610595	KC2
Ace	0.263320244257577	1.91085721168751	8.6989847482401	1.611730681076	0.0470959551524896	6.56438003177652E-21	MoMac1
S1pr5	0.296325380480899	1.4758102484078	7.47211170259413	0.459318759212368	0	2.30914344195627E-16	MoMac1
Spn	0.405175689164357	2.50532075917553	6.76199838729317	1.21738541805423	1.59235930068367	3.5604081493326E-16	MoMac1
Arhgef10l	0.50660797844036	2.52236972347485	7.18078852067661	3.90574179171431	0.540461200964697	3.63442142903542E-16	MoMac1
B4galt5	0.271632912979858	0.44593974757729	3.88872186017054	1.12756698524845	0.456545871991117	7.40722030689377E-15	MoMac1
Slc16a3	0.173834338893324	0.108298065861794	5.15879792454507	1.13006157644682	0.0696977427597862	1.22282500950533E-13	MoMac1
Mdm1	0.0475176048821815	0.594863572249365	3.04389966822361	1.10632236886216	0	4.17758159120842E-13	MoMac1
Eno3	0.238776236806557	0.571906178954002	5.5486621473029	1.16744841577865	0.173984626845244	2.29593260754396E-12	MoMac1
Dusp16	0.236199881625661	1.62437780600091	3.96360346061677	0.384195102331584	0.726481601299152	1.90142298012881E-11	MoMac1
Klf4	0.248909158486651	0.937938810561566	5.09790928790085	0.864426332540618	1.28592173281473	2.0483408726463E-11	MoMac1
Agpat4	0.288057088594779	0.808475125420723	4.65989512447937	1.23258505714713	0.937097323730971	1.15105317701619E-09	MoMac1
Ear2	3.50349910269132	1.25833807833808	7.7617717382214	0.971502679111024	0.51386554021134	5.04980574984006E-07	MoMac1
Gngt2	7.98838769636669	6.65731373745631	10.6542188885146	8.10517506003017	1.96414216847968	1.05406670207878E-06	MoMac1
Pou2f2	1.04640131682418	1.47111871102055	5.89859760442313	2.6148013183325	2.29763902779267	2.09000972790607E-06	MoMac1
Adrb2	0.698986566427386	0.751599956988296	4.93251869807276	1.82526028515606	1.41946450171581	2.85644345619865E-06	MoMac1
Apoc2	1.33296040673266	1.38693127474283	6.54525858990167	1.59766933145997	0.441676527155191	8.88475485709014E-06	MoMac1
Smpdl3b	0.282179816094426	0.273993692252732	3.2474748347482	0.425110949641297	0.0790086084278201	0.000011682139035231	MoMac1
Emr4	3.45084451796363	3.26703436797707	7.63196711977914	3.4191961253633	1.19250209506678	0.0000207729154164601	MoMac1
Ptprj	2.36479718908942	2.47312724597449	5.04573723393252	2.01002895033285	1.00952381633699	0.00203185064488907	MoMac1
LOC100038947	0.222861886434578	0.48895110302296	2.79507593835894	4.71121073299781	0.111627580389555	1.17707832762711E-20	MoMac2
Sirpb1b	0.317759570519469	0.09165857180729	1.37784517073849	4.34236363418579	0.571403512177049	3.28393812998705E-19	MoMac2
F13a1	0.0859412905608645	0.454681671839044	0	5.68662028714957	0.566987690946352	1.33821148727974E-17	MoMac2
Sirpb1a	0.380184273183351	0.481815988791477	3.1341721511672	4.93164371985205	1.43942368588462	4.37399332806567E-17	MoMac2
Lyz2	12.2520563456238	11.4248400655725	13.3021508293205	14.9987841768259	7.97353364911004	4.76923706454053E-16	MoMac2
Ccdc109b	0.0937122292490892	0.575128498126796	0.974632211989113	4.16678649475234	1.39801538021379	1.32203889808251E-14	MoMac2
Ms4a4c	0.790453374250073	1.42330638923143	0.221413874250276	8.10728831619859	2.82261968055325	6.32038117617738E-13	MoMac2
Mcemp1	0.164701913431591	0.634448732872527	1.56181447209531	5.15343658374508	1.51766079209331	6.6659769925265E-13	MoMac2
Ptpro	0.427910570481377	0.805196104765283	2.09646450824315	5.14710581542207	1.76744908609593	2.06209955548513E-12	MoMac2
Ly6c2	1.55205625661487	4.96375062834149	2.48510141568007	9.28969405874336	3.2478023580443	2.54288222965757E-12	MoMac2
Mefv	0.164749881879202	0.486432174321789	1.16108433138596	3.58218185706242	0.971302655024252	2.08891063542742E-08	MoMac2
Gadd45b	0.312965017634745	0.0994505098520511	0.761321260640364	3.83772933344793	0	1.54055031109603E-07	MoMac2
Ms4a6b	1.99369493102881	3.8932716755485	3.67113922187229	7.4576065316864	2.89168014573298	2.30075470324562E-07	MoMac2
Chil3	0.227631193225985	1.3645070358531	0.708352003676512	5.00817762026391	0.27366625194668	6.24244829663006E-07	MoMac2
Arl5c	0.489653765254281	0.888196241925222	1.55754416771881	4.44261411626655	0	2.09000972790607E-06	MoMac2
Fn1	0.847983812628115	1.45405768574779	0.482850733759259	5.87235584919846	0.0543473392005198	2.50455759009544E-06	MoMac2
Lyz1	1.53370096452581	0.295145338013334	1.6481368856811	4.23630680974214	0.908337199530563	3.04577535739896E-06	MoMac2
Pstpip2	0.310764625181714	1.19438638564426	0.380753049972451	3.47778952505983	0.533386710349112	3.24839451068672E-06	MoMac2
Casp4	0.794601041428084	0.576099967444927	1.01407299315632	3.93965963050232	0.551216503686977	0.000420375518606872	MoMac2
Cers6	0.741855494310437	0.536028956595711	0.450721031755916	3.07153351249824	0.943382045999119	0.00354041496286417	MoMac2
Ms4a6d	2.08478566307139	1.22479100041855	0.898683857199766	5.24381204679522	1.16384219094106	0.00586705490931391	MoMac2
Plp2	0.202994776711789	0.679507482010528	1.03090081170922	0.875942261007265	6.6691393420565	4.84267008199689E-21	cDCs
Flt3	0.0515683724714298	0.804947240876226	0.105551234212882	1.07051298290498	4.49249540975564	5.30158672514975E-21	cDCs
Cd209a	0.0636279560531143	0.12754277806667	0.0884457023044857	0.741430419953088	4.87458748809847	8.76536466515179E-14	cDCs
Tnni2	0.227780111883365	1.83056091677089	0.399050945449871	0	4.5203065200869	1.52387105797493E-13	cDCs
Mir5107	9.12632948962923	3.86230663176177	2.93328062234489	8.08600132384754	11.8508059861058	2.45410425143769E-12	cDCs
H2-Eb1	9.26543483512332	9.20377667947061	4.11743009654623	6.75616587686856	12.1444206857224	3.00417188440665E-11	cDCs
Cd74	12.4636999669961	11.9953194321488	8.13419381702449	10.8389736353185	14.3893556699123	5.83032351778464E-11	cDCs
H2-Ab1	10.4061831955058	10.0134758152229	5.24528651113357	8.49541182339688	13.415045326819	1.14158579784899E-10	cDCs
BC147527	0.125562585427888	0.79224587117567	0.707900136215335	2.01340250352345	3.11689131056409	4.15832469392309E-10	cDCs
Bloc1s2	0.255562526641362	0	0.478711883991967	0.829658912769461	3.08505551859813	8.02103202701462E-10	cDCs
H2-Aa	10.7628902724816	10.752524779718	5.91777493297479	8.04732260000799	12.7597330110635	1.30799161965368E-09	cDCs
Ciita	1.00440567356044	2.68326165644996	0.568267259832078	2.86447826456081	6.68792023728859	4.80034344847914E-09	cDCs
Mir6910	0.350773161926489	0	0	0.741045316787965	3.12309024955747	9.75853321937654E-09	cDCs
Llph	0.612098717499138	0.656768191767703	0.592711412029038	1.08425458534189	3.22686614660998	7.59631762429233E-07	cDCs
H2-Oa	0.927878935550025	1.60814353857998	0.432476011244729	0.810684420581756	6.04408500515264	8.53941957869683E-07	cDCs
Sept6	0.874269247194108	2.73563758619876	1.53260553852166	0.968647275311493	5.81719948614679	1.62050361992443E-06	cDCs
Fgd2	1.82952125875348	2.48908168236806	2.96353529499958	1.84759582791882	7.8563838960477	2.59235697905264E-06	cDCs
Kmo	0.88705807289401	1.48401858667982	0	0.0747005812344446	4.8715317402249	0.0000040378320907881	cDCs
Clec9a	0.331875161130339	0.770217024490514	0.303815963293336	0.774739268994354	3.03975005149965	7.59552012246585E-06	cDCs
Rala	1.41408810570802	2.42217926187237	2.36448867069541	1.88716425789279	5.71137267727958	0.0000468300748655994	cDCs
Pak1	1.06738103094058	0.627714793867312	0.0824609600428948	1.28453196482007	4.34904273438195	0.000131818033805563	cDCs
Apex1	0.920715888558398	0.932769941391659	0.293364054272401	0.20239973616183	4.23401065932407	0.000176637694189946	cDCs
Parvg	1.3619838525645	2.1889924582293	2.35740675982262	1.48849878229495	6.29800322227611	0.000277937386545238	cDCs
Mrps2	0.668911435243834	1.49197004904172	0.87642000270531	0.720911570230915	3.89607871266097	0.000465626708699398	cDCs
Wdr36	0.716222174117284	0.777680377557128	0.514814561283985	1.12660566203474	3.94120216927722	0.000618860727426466	cDCs
Dctpp1	0.750942274509151	0.794220899648955	0.139720255672451	0.580979974525562	3.98312321561235	0.00120246007866743	cDCs
4930506M07Rik	1.10165388472288	0.859707098459381	0	1.06303218943746	3.5871300204589	0.00132650045979846	cDCs
Ppan	0.328350664934622	0.468502135668636	0.72427918965819	0.414841253074438	3.14741030275561	0.00154275555960321	cDCs
Sae1	0.777275765318977	0.865935429491512	0.826636112729865	0.868427653136661	4.00122713331637	0.00187799361843658	cDCs
Unc119b	0.84625726105582	1.45169027025721	0.398947534401973	1.1109504756499	4.76828497108473	0.00196128227004823	cDCs
Ngfrap1	0.869813277864693	1.15910880497487	0.489403041157062	0.405468347889209	3.96001387103566	0.00438845901598848	cDCs

## Sheet: Supp_Table7
Gene name	KC1	MoMac1	MoMac2	Adjusted p-value	Significant cluster
C1qa	12.8536078062827	3.82049469987121	4.22578505309872	2.18852672674155E-17	KC1
C1qc	12.6299259896543	3.48418313516102	4.05132880084643	3.46592287178476E-17	KC1
C1qb	12.8611058050767	2.93621656754296	4.06929468044485	4.76433246567862E-17	KC1
Cd5l	11.8089989632023	3.10456932611097	2.94201751213495	9.8647711110296E-17	KC1
Clec4f	11.5069047534113	3.39626226299527	2.99405737837171	1.36968228155449E-16	KC1
Vsig4	10.5208564363186	1.96522190469265	2.37159145066697	4.58462543609963E-16	KC1
Apoc1	11.4631615482042	2.62878684844101	1.96571580946081	6.03035996329395E-16	KC1
Fcna	11.3723576572689	3.06633183535852	3.02768743316924	6.2360201850368E-16	KC1
Wfdc17	12.5027824771724	4.32349771223912	8.43865499118377	2.53999900145396E-15	KC1
Folr2	9.58235240287192	2.0006028695118	1.65064776233639	1.46416182295649E-14	KC1
Slc40a1	8.732629813745	1.79198941009351	1.51484442709551	1.92494312405784E-14	KC1
Cfp	10.199886745292	1.98356328194025	3.84459671104572	1.92494312405784E-14	KC1
Sdc3	9.36247495522783	3.0935744024347	3.99997843604962	4.26754415000865E-14	KC1
Trf	9.55423573550106	3.57697368584054	4.63246276966833	9.36432349066817E-14	KC1
Sepp1	10.5205409612348	6.94744498880097	7.45598709825389	1.0356188790078E-13	KC1
Apoe	14.6327794945575	11.5522035197612	10.5203402923287	1.35827472976006E-13	KC1
Alb	9.56788995222647	3.60320744179391	4.51225854391518	1.53042129353433E-13	KC1
Ctsb	11.3077987714124	9.25341398226552	8.32916231088798	2.04994824589966E-12	KC1
C6	7.21198726607471	1.07694327870282	1.12396785993255	3.8898100455161E-12	KC1
Dmpk	7.26288238516529	1.04191404390821	1.30002474274347	4.51650736915718E-12	KC1
AW112010	8.96738440148416	3.84308685062221	3.37949022676291	1.22104922892214E-11	KC1
Ctsd	10.4736665890379	7.25839493408971	5.69815431986787	1.53355311818885E-11	KC1
Lgmn	9.93078566604133	4.66413102949029	5.25563137307096	2.40773667068185E-11	KC1
Igf1	5.3554602391511	0.371709708999757	0.522660184616732	2.5939831241934E-11	KC1
Ftl1	12.0863129478073	10.4837437228169	10.9698984744434	3.0003297190314E-10	KC1
[truncated: 237 more rows]

## Sheet: Supp_Table8
Differentially expressed genes in the lean compared to obese condition for LM1
[truncated: 934 more rows]

[truncated: 2 more sheets: Supp_Table9, Supp_Table10]
