# Supplementary material for: Human resident liver myeloid cells protect against metabolic stress in obesity
Source: Nat Metab. 2023 Jul 6;5(7):1188–203. doi: 10.1038/s42255-023-00834-7 (PMC10365994; doi:10.1038/s42255-023-00834-7)
Supplement: Source Data Fig. 2 — Statistical source data. [file 42255_2023_834_MOESM5_ESM.xlsx]

## Sheet: FIG_2B
Mouse ID	Condition	Body weight
1	ND	28.5
2	ND	25.1
3	ND	27
4	ND	25.4
5	ND	28
6	HFD	31.7
7	HFD	46
8	HFD	33.4
9	HFD	29.5
10	HFD	44.1
Mouse ID	Condition	TG content
1	ND	0.206259
2	ND	0.270813
3	ND	0.16181
4	ND	0.157485
5	ND	0.285559
6	HFD	0.420535
7	HFD	0.955905
8	HFD	1.46915
9	HFD	0.702459
10	HFD	0.755831

## Sheet: FIG_2F
Proportion of human LMs
	Perfused livers
	LM1	LM2	LM3	LM4
Donor 1	0.12	23.5	1.46	39
Donor 2	1.19	30	1.67	15.5
Donor 3	0.089	4	2.58	20.6
Donor 4	0.83	17.7	1.83	41.5
	Non-perfused livers
	LM1	LM2	LM3	LM4
Donor 5	0	7.69	0	66.2
Donor 6	5.02	2.23	0.93	73.2
Donor 7	0.3	9.31	0	66.1

## Sheet: FIG_2H
Proportion of human LMs
	Intrahepatic blood
	LM1	LM2	LM3	LM4
Donor 1	0.11	3.14	9.36	60.8
Donor 2	0.56	2	9.68	53.9
Donor 3	0.04	0.24	3.86	73.7
Donor 4	0.00365	0.19	6.34	75.2
	Digested liver tissue
	LM1	LM2	LM3	LM4
Donor 5	0.12	23.5	1.46	39
Donor 6	1.19	30	1.67	15.5
Donor 7	0.09	4	2.58	20.6
Donor 8	0.83	17.7	1.83	41.5

## Sheet: FIG_2I
Proportion of murine macrophage subsets
Mouse ID	Condition	KCs	MoMACs	Caps macs
1	Control	84.8	1.63	5.63
2	Control	70.6	3.42	7.7
3	Control	82.3	2.13	4.26
4	Control	86.1	2.89	3.74
5	Control	95.1	0.14	0.95
6	Wildling	56.7	1.07	31.3
7	Wildling	47.7	5.67	32.6
8	Wildling	38.4	10.4	35
9	Wildling	70.2	1.39	21.3
10	Wildling	71.3	3.66	16.4
