# Supplementary material for: Human resident liver myeloid cells protect against metabolic stress in obesity
Source: Nat Metab. 2023 Jul 6;5(7):1188–203. doi: 10.1038/s42255-023-00834-7 (PMC10365994; doi:10.1038/s42255-023-00834-7)
Supplement: Source Data Fig. 3 — Statistical source data. [file 42255_2023_834_MOESM6_ESM.xlsx]

## Sheet: FIG_3B
Proportion of myeloid cells after liver transplantation
	Liver after (donor)		Peripheral blood after (recipient)
	Donor HLA	Recipient HLA	Donor HLA	Recipient HLA
Donor 1	9.18	90.82	4.04	95.96
Donor 2	18.1	81.9	3.92	96.08
Donor 3	67.4	32.6	8.52	91.48

## Sheet: FIG_3D
Proportion of recipient LMs before and after liver transplantation
	Liver before (explanted liver)				Liver after (donor liver)
	LM1	LM2	LM3	LM4	LM1	LM2	LM3	LM4
Donor 1	2.53	26.6	0	8.86	0	0.8	1.33	92.8
Donor 2	6.5	10.2	0	17	0	3.9	0	64.9
Donor 3	0.055	13.5	4.7	23.9	0	1.72	3.45	65.5
