# Supplementary material for: Human resident liver myeloid cells protect against metabolic stress in obesity
Source: Nat Metab. 2023 Jul 6;5(7):1188–203. doi: 10.1038/s42255-023-00834-7 (PMC10365994; doi:10.1038/s42255-023-00834-7)
Supplement: Source Data Fig. 4 — Statistical source data. [file 42255_2023_834_MOESM7_ESM.xlsx]

## Sheet: FIG_4C
Proportion of LM2 cells in human livers
Patient ID	Condition	Proportion of LM2
1	Lean	30.4
2	Lean	26.6
3	Lean	32.8
4	Lean	31.7
5	Lean	32.2
6	Obesity	7.67
7	Obesity	19.2
8	Obesity	17.5
9	Obesity	1.98
10	Obesity	16
11	Obesity	19.1

## Sheet: FIG_4D
Percentage of apoptotic resident and recruited LMs in human livers (n=5 images per donor)
ID	Resident	Recruited
Lean 1	8.41914	0.666263
Lean 3	0.883219	0.196271
Lean 4	5.28674	2.77778
Lean 2	1.80305	0.277393
Lean 5	0.75	0.125
Obese 3	3.75134	1.17899
Obese 1	2.13018	0.473373
Obese 4	1.48699	0.185874
Obese 2	4.1989	0.552486

## Sheet: FIG_4E
Percentage of proliferation LMs in human livers (n=5 images per donor)
ID	Proliferating LMs
Lean 1	1.82704
Lean 2	2.99539
Lean 3	4.68933
Lean 4	1.28866
Lean 5	0.346021
Obese 1	0.666667
Obese 2	7.72059
Obese 3	5.94837
Obese 4	1.9209
