# Supplementary material for: Human resident liver myeloid cells protect against metabolic stress in obesity
Source: Nat Metab. 2023 Jul 6;5(7):1188–203. doi: 10.1038/s42255-023-00834-7 (PMC10365994; doi:10.1038/s42255-023-00834-7)
Supplement: Source Data Fig. 5 — Statistical source data. [file 42255_2023_834_MOESM8_ESM.xlsx]

## Sheet: FIG_5B
Quantification of PRDX2 protein in media
	all NPCs	all NPCs + SM	NPCs -LM2	NPCs -LM2 + SM
Donor 1	0.74246	0.93803	0.751885	0.743638
Donor 2	0.781338	0.906221	0.781338	0.755419
Donor 3	0.835533	0.879123	0.77427	0.76131

## Sheet: FIG_5C
Quantification of intracellular lipids
	all NPCs			all NPCs + SM			NPCs -LM2			NPCs -LM2 + SM
	Mean	SD	N	Mean	SD	N	Mean	SD	N	Mean	SD	N
Donor 1	1.14	0.39	8	21.45	8.92	8	1.25	0.43	8	21.26	2.59	8
Donor 2	0.95	0.53	8	17.17	6.57	8	1.54	0.73	8	6.83	3.74	7
Donor 3	0.92	0.44	8	9.99	7.57	8	1.77	0.96	8	4.75	1.23	6
	N = number of spheroids

## Sheet: FIG_5D
Quantification of H202 in media
	48 hours				7 days
	all NPCs	all NPCs + SM	NPCs -LM2	NPCs -LM2 + SM	all NPCs	all NPCs + SM	NPCs -LM2	NPCs -LM2 + SM
Donor 1	0.512	4.06857	0.538286	5.10629	0.908571	2.72571	0.68	5.23657
Donor 2	0.685714	2.81486	0.650286	4.45143	0.596571	2.72	0.652571	5.20686
Donor 3	0.676571	2.89371	0.500571	5.05486	0.646857	2.75657	0.678857	7.53943

## Sheet: FIG_5E
Quantification of intracellular ROS and RNS
	all NPCs	all NPCs + SM	NPCs -LM2	NPCs -LM2 + SM
Donor 1	15.0223	59.2433	19.15	61.9467
Donor 2	16.1433	61.1567	17.8167	62.6067
Donor 3	16.8233	59.1	16.99	65.2133

## Sheet: FIG_5F
Quantification of MDA conent
	all NPCs	all NPCs + SM	NPCs -LM2	NPCs -LM2 + SM
Donor 1	0.70075	2.60375	0.80595	3.039
Donor 2	0.75775	2.539	0.75125	3.419
Donor 3	0.69975	2.73925	0.744375	4.17275

## Sheet: FIG_5H
Quantification of H202 in media
	Hep alone								Hep alone + SM								LM2:Hep (1:4)		LM2:Hep (1:4) + SM		LM2:Hep (1:2)		LM2:Hep (1:2) + SM
Donor 1	1.49545	1.54601	2.30435	1.70273	2.92113	2.23357	2.51163	2.89585	3.9727	3.48231	3.85642	2.85541	5.48938	4.5541	5.10516	8.40647	1.39939	1.73812	3.7452	3.6087	1.15672	1.22245	2.37513	2.42063
Donor 2	1.0494	1.83253	3.16988	2.21807	2.71205	1.62771	1.91687	2.86868	5.26626	4.48313	3.95301	2.95301	5.24217	7.94096	3.83253	3.33855	1.26626		2.06145	1.89277	1.80843		2.41084
Donor 3	4.3747	4.24217	4.18193	5.0494	4.62771	3.84458	3.15783	3.7	4.39879	7.61566	5.26626	5.3506	7.33855	3.42289	5.12169	5.26626	3.96506		4.21807	4.56747	3.77229		3.84458
