# Supplementary material for: Human resident liver myeloid cells protect against metabolic stress in obesity
Source: Nat Metab. 2023 Jul 6;5(7):1188–203. doi: 10.1038/s42255-023-00834-7 (PMC10365994; doi:10.1038/s42255-023-00834-7)
Supplement: Source Data Extended Data Fig./Table 1 — Statistical source data. [file 42255_2023_834_MOESM9_ESM.xlsx]

## Sheet: Extended_Data_Fig_1A
BMI of sequenced individuals
Patient ID	Condition	BMI
1	Lean	25
2	Lean	19
3	Lean	22
4	Obesity	40
5	Obesity	34
6	Obesity	37
7	Obesity	38
8	Obesity	38

## Sheet: Extended_Data_Fig_1H
Percentage of sequenced cell types from each human plate, analysed from the index-sorting flow cytometric data
Plate ID	Patient ID	Condition	Other (non-gated cells)	Endothelial Cells (CD45-CD31+)	T cells and NKT cells (CD3+)	NK cells (CD56+)	B cells (CD19+)	DCs (HLA-DR+CD14-)	Res Mac (HLA-DR+CD14+CD206+)	Rec Mac (HLA-DR+CD14+CD206-)
1	1	Lean	84.4	0	0	0	0	5.21	3.13	7.29
2	1	Lean	66.7	0	0	0	0	6.25	9.38	17.71
3	2	Lean	71.9	0	0	0	0	10.42	6.25	11.46
4	2	Lean	59.4	0	0	0	0	13.54	12.5	14.58
5	3	Lean	39.6	0	0	0	0	16.67	16.67	27.08
6	3	Lean	31.3	0	0	0	0	21.88	17.71	29.17
7	4	Obesity	30.3	2.1	33.9	18.8	2.6	6.8	4.2	1.3
8	5	Obesity	41.3	0.5	20.6	21.4	3.4	3.9	7.8	1
9	5	Obesity	72.6	0	10.2	9.4	1.8	1	4.2	0.8
10	6	Obesity	30.8	0	40.5	11	4.7	3.4	5	4.7
11	6	Obesity	34.9	0.3	33.9	13.6	3.2	6.7	5.1	2.4
12	7	Obesity	19.3	0	50.4	13.3	9.9	3.9	2.9	0.3
13	7	Obesity	23.5	0	44.4	12.8	10.4	4.7	2.6	1.6
14	8	Obesity	33.9	1	32.1	22.2	3.9	2.3	1.8	2.6
15	8	Obesity	36.8	0.5	35	17.5	3.7	3.1	2.1	1.3
