# Supplementary material for: Human resident liver myeloid cells protect against metabolic stress in obesity
Source: Nat Metab. 2023 Jul 6;5(7):1188–203. doi: 10.1038/s42255-023-00834-7 (PMC10365994; doi:10.1038/s42255-023-00834-7)
Supplement: Source Data Extended Data Fig./Table 2 — Statistical source data. [file 42255_2023_834_MOESM10_ESM.xlsx]

## Sheet: Extended_Data_Fig_2A
Proportion of human liver mononuclear cells
Patient ID	Condition	T cells (CD4+)	T cells (CD8+)	MAIT cells	Treg	B cells	Monocytes and macrophages	pDC	BDCA3+ mDC	conv mDC	ILC	NK cells (Dim)	NK cells (Bright)	NK cells (Brighr16+)
1	Lean	2.1	15.3	5.87	0.0192	2.98	15.1	0.285	0.618	3.12	0.0464	4.88	5.06	0.791
2	Lean	0.361	13.6	10.5	0.00612	1.74	9.26	0.218	0.461	3	0.0263	4.55	9.77	10.1
3	Lean	0.868	9.08	13.1	0.0139	1.3	16.1	0.101	0.394	4.78	0.0473	5.69	5.54	2.47
4	Obesity	13.4	24.5	1.55	0.141	4.38	2.33	0	0.141	3.67	0	6.57	11	2.4
5	Obesity	13.2	23.1	1.92	0.37	4.48	6.71	0.269	0.248	5.5	0.0261	9.65	20.2	5.62
6	Obesity	11.3	22	7.85	0.243	5.32	5.09	0.208	0.548	3.23	0.0379	8.99	20.7	10.9
7	Obesity	6.84	6.06	3.72	0.0474	2.59	20.9	2.24	0.995	11.3	0.104	7.85	17.4	1.56
8	Obesity	14.4	38.9	2.88	0.119	7.95	3.91	0.502	0.244	2.05	0.0279	4.55	10.1	4.14
9	Obesity	12.4	25.6	2.29	0.174	5.44	5.16	0.159	0.393	4.51	0.0682	10.6	17.8	4.45

## Sheet: Extended_Data_Fig_2B
Proportion of human liver cells
Patient ID	Condition	Hepatocytes	Stellate cells and myofibroblasts	EPCAM+ cells and cholangeocytes	LSECs	MVECs	Kupffer cells	B cells	NK, NKT and T cells
1	Fresh	69.6769	0.08285	4.88815	3.23115	1.9884	11.2676	0.6628	8.20215
2	Fresh	52.6851	0.145138	0.145138	3.62845	1.1611	26.27	1.59652	14.3687
3	Fresh	3.91588	0.145033	30.3118	11.095	5.00363	10.1523	2.03046	37.3459
4	Cryopreserved	99.1886	0	0.20284	0	0	0.608519	0	0
5	Cryopreserved	55.5556	0	0	4.25532	0.945626	6.61939	4.49173	28.1324
6	Cryopreserved	27.5137	0.548446	0.914077	8.95795	3.93053	7.40402	1.73675	48.9945

## Sheet: Extended_Data_Fig_2E
Proportion of human Kupffer cell subpopulations
Patient ID	Condition	Resident myeloid 1	Resident myeloid 2	Recruited myeloid	cDC2	B cells
1	Fresh	8.82353	83.0882	5.88235	0.735294	1.47059
2	Fresh	69.6133	4.41989	25.9669	0	0
3	Fresh	6.42857	0	41.4286	40.7143	11.4286
4	Cryopreserved	33.3333	66.6667	0	0	0
5	Cryopreserved	35.7143	17.8571	46.4286	0	0
6	Cryopreserved	2.46914	0	28.3951	62.963	6.17284
