# Supplementary material for: Human resident liver myeloid cells protect against metabolic stress in obesity
Source: Nat Metab. 2023 Jul 6;5(7):1188–203. doi: 10.1038/s42255-023-00834-7 (PMC10365994; doi:10.1038/s42255-023-00834-7)
Supplement: Source Data Extended Data Fig./Table 4 — Statistical source data. [file 42255_2023_834_MOESM11_ESM.xlsx]

## Sheet: Extended_Data_Fig_4D
Protein and RNA expression of individual liver myeloid cells used for Pearson correlation analysis
		Protein expression (MFI)				RNA expression (RPKM)
Cell_ID	Cell_Name	HLA-DR	CD14	CD16	CD206	HLA-DR	CD14	FCGR3A	MRC1
1	EB4_C7	5039	9620	1355	5224	12376.8999289	1.28045340409	40.0504780208	3.01207658895
2	EB4_G2	8430	6349	3894	6404	26240.4119738	925.300042729	36.3365392182	105.949718556
3	EB4_I1	7957	10459	2676	10747	14268.0912091	439.420658616	136.249620051	60.2138959707
4	EB4_K13	3476	478	308	617	18937.0863937	3.056943041	5.75191687826	0
5	EB4_L2	9751	8913	3934	7018	9719.05839752	597.09620085	111.963011541	122.277313377
6	EB4_L16	3441	4444	958	8299	16272.8209872	982.451832453	110.956042203	25.7517374648
7	EB4_N7	4893	4425	873	-261	16266.5213488	0	66.0389905392	0
8	EB4_P17	4965	1145	1481	187	33380.3674946	0	44.3469373742	0
9	s6_A24	2410	7479	1484	2140	9432.15705007	1238.38265724	72.0738948197	66.2070706772
10	s6_C15	9642	7496	4652	14151	22236.7987264	1401.88074221	54.8145500267	29.669063225
11	s6_E23	4997	3483	892	4389	16676.9648369	1196.93646444	0	0
12	s6_G3	8373	8336	5912	-634	18787.5192452	2004.69616938	136.265891003	0
13	s6_J8	6200	5039	1170	1448	19611.3719226	524.600254566	197.397097966	0
14	s6_J16	8189	5191	1661	2452	11561.5728726	1071.62695554	347.715241306	117.043976953
15	s6_L2	7080	10970	4672	65.5	15690.3539769	643.818954911	182.880154004	0
16	s6_L22	11773	1415	920	5849	23719.3282977	397.907175422	0	3.02651184693
17	s6_M18	5427	7446	2056	13357	16521.0815712	360.881442362	546.493519214	47.6586636602
18	s6_O16	4614	1600	844	8411	14682.2986251	3.43315853886	296.152545593	57.429304286
19	s6_O21	6559	6120	2052	337	9479.93394546	205.477598664	416.32398888	0
20	s5_B4	5416	4556	1283	541	23587.1188761	880.144775285	1111.30765475	0
21	s5_B17	6093	6028	1132	14788	18929.2690786	304.872813147	95.9366014996	29.6175593343
22	s5_B18	5451	2634	666	738	24703.4467228	158.203948548	384.02129439	0
23	s5_E21	8336	1942	970	-74.5	15446.2283643	773.936919643	65.0310389009	0
24	s5_H5	2270	1325	217	747	25403.5252168	0	41.8019549586	0
25	s5_L5	4016	1410	774	1603	21313.4082216	59.5359354143	184.818462597	0
26	s9_A2	3678	5439	687	2193	27399.5475815	0	8.35262578912	0
27	s9_C4	4692	4547	1842	3554	12450.3188731	101.503041079	348.517162344	0
28	s6_D12	6881	16887	978	14283	6416.75842318	846.214888359	0	3.45589397593
29	s9_H19	3561	8171	1597	2650	3358.29437224	12371.4487779	9.54407782944	63.6369969692
30	s9_I13	7921	15065	3469	12640	9874.14068803	565.854272301	131.808442187	36.974671995
31	EB4_E6	2185	414	282	1910	24069.4814703	0	0	16.956863835
32	s6_A1	4751	1917	555	2529	21571.6282239	915.737242581	30.123130477	29.2908928707
33	s6_D8	2485	962	453	48372	15126.0291641	55.4998158516	0	88.6485107987
34	s6_E20	6432	543	313	732	18911.2096243	65.2293510293	0	0
35	s6_J14	3339	486	213	2428	26996.7242579	8.87803738109	2.78413938223	0
36	s6_O3	2396	250	380	653	14340.1353033	0	0	0
37	s6_P11	3991	305	187	111	17748.6970585	5.49164036061	0	0
38	EB4_E4	2969	274	610	131	20536.8580091	0	4.41578786567	168.684571803
39	EB4_K24	1573	886	226	1561	32767.1383018	0	0	0
40	EB4_M3	1297	44.9	130	-52.6	16659.9813984	0	10.6905042423	0.594008485528
41	EB4_O13	1515	177	559	8736	21464.8802555	1.38251856529	1.8207540428	195.672212222
42	EB4_O20	5416	339	405	18633	10003.6888148	0	1.09053637132	0.908920445176
43	s6_A2	1881	177	333	3163	25776.7283429	0	0	37.2571110465
44	s6_A11	1332	155	1061	1874	15023.014441	2.18221135842	0	2.28147926138
45	s6_B13	3504	528	254	381	14838.378312	0	0	0
46	s6_E7	5246	270	443	2240	13533.3077898	357.963279977	0	0
47	s6_F9	1839	174	140	16.7	18256.8645096	0	0.99569170925	0
48	s6_F18	1244	152	219	-48.8	33818.3221179	0	0.837984284847	0
49	s6_G12	1242	295	117	320	12647.4580417	2.46132157062	0	15.0554315193
50	s6_H4	3441	211	242	-195	15781.6479643	0	0	0
51	s6_N21	3286	254	225	1.28	15434.9149348	2.50670659389	33.0129104919	49.7939773979
52	s5_A2	1000	51.4	18	467	27727.026009	0	3.06147067892	0
53	s5_F3	3386	95.1	287	-166	25920.0209582	0	1.34975071086	0
54	s5_G6	4425	345	394	199	10513.9591936	0	0	45.2370227602
55	s5_H6	392	23.1	156	250	8711.38833721	0	1.70827646466	0
56	s5_O14	5887	305	552	-23.1	15825.2262339	0	0	0
57	s8_P5	674	100	117	-131	24438.9142917	0	0	4.3472202734
58	s9_B3	3792	5169	892	20715	21037.5261867	0	0	18.7815618813
59	s9_E7	1270	-39.8	182	20617	7785.33543662	0	0	64.4193101084
60	s9_E23	873	244	61.6	9197	9643.47867776	0	3.48648583913	43.587793278
61	s9_K13	1278	1004	313	19438	14582.201906	0	11.5477765978	38.4985242937
62	EB4_B19	1725	1983	2337	1535	5315.92405767	507.627761241	194.091488825	0
63	EB4_D21	767	2119	2177	60.4	1633.87477603	596.34639187	106.429761275	0
64	EB4_O6	399	5676	95.1	483	3857.72209288	5.50703108061	0	2.87877183705
65	s6_B17	2072	5393	427	833	12694.4082286	109.719075799	108.373653625	0
66	s6_B19	207	48.8	5774	116	2778.89210029	0	1211.39940091	0
67	s6_D14	2091	1270	8933	2676	1953.72911244	581.268029691	921.749009426	0
68	s6_D21	1432	2387	901	638	1950.55524809	5.11960022144	9.6329943112	0
69	s6_G10	308	8318	727	848	6103.64224715	1296.08643018	0	0
70	s6_J11	388	481	9406	286	1831.77138711	0	1050.04150125	0
71	s5_A17	1791	2899	4944	-1636	4243.74029584	32.9994318487	529.665154193	0
72	s5_C3	2712	4472	976	117	7682.52773807	35.6262344491	4.46893375699	0
73	s5_C12	1032	6377	616	308	7314.87309938	20.2058116261	1.81043217689	0
74	s5_F8	888	105	5938	-270	3676.85820405	0	926.904445876	0
75	s5_F12	1216	6335	1415	1057	1161.09915462	3.03876652079	0	0
76	s5_F14	1735	2387	823	-715	6044.11867973	14.5860720874	1.82966824705	4.57487630698
77	s5_F24	3800	5486	1931	576	13091.4314391	4.35791053927	161.262846801	0
78	s5_H15	2148	3120	3504	-1181	2042.42044567	0	36.5861769068	0
79	s5_J22	2382	3253	1392	-245	3502.62429641	0	4.33074735	0
80	s5_K7	2391	5125	420	-73.2	14456.3768524	68.7739488107	9.58551491287	0
81	s5_O21	2428	3028	1335	59.1	6794.33794345	0	57.6411409562	0
82	s8_A19	644	4142	224	-468	14921.7448594	251.618612087	0	0
83	s8_B1	185	395	10920	-281	757.34679316	0	1034.04227365	0
84	s8_N1	616	1006	5887	-216	1968.95571138	621.823871781	1260.09818702	0
85	s9_B2	786	1771	2871	-146	3384.63583529	0	274.947395684	0
86	s9_D16	302	179	8581	-573	1982.03456484	39.2428608371	1074.25139061	0
87	EB4_E10	1134	3455	122	5837	5734.05118274	261.689763225	185.845699789	0.198832793327
88	EB4_E23	271	6531	322	453	9842.13450041	154.844299146	20.7089609961	0.297588424704
89	EB4_I3	277	3723	103	1573	2870.78975949	360.709761693	221.843167835	0
90	EB4_N17	1839	8993	966	927	1306.82656438	499.638588656	0	0.298836894535
91	EB4_O21	1964	5604	798	1432	2003.27976454	769.067930786	0	0.495716668486
92	s6_A9	286	8171	329	1145	5576.19980824	1111.56810403	48.0195154532	0
93	s6_B21	772	5029	920	286	2114.90805606	2080.28345514	6.44319814796	0
94	s6_C2	140	2297	277	199	6864.88703626	404.531267094	0	0
95	s6_C11	450	630	13023	-322	1422.59946478	2060.7109609	0	0
96	s6_C17	1618	5347	1082	2072	963.644208902	120.948964742	1.94509827309	0.810582587974
97	s6_D1	202	4692	283	-270	218.084479705	2411.86454457	17.7966388553	0
98	s6_D5	183	4965	261	616	5435.24263536	822.012234105	472.505761681	1.18702380488
99	s6_D12	181	4246	443	873	6416.75842318	846.214888359	0	3.45589397593
100	s6_F4	650	5439	5347	1195	2911.28544531	0	780.220617239	0
101	s6_F10	1117	6054	527	837	4046.34216674	2362.03852132	69.8071838518	0
102	s6_G2	107	1994	29.5	-677	1128.07624398	296.24837388	181.852781793	0
103	s6_G6	1371	5787	540	211	2943.53436933	1262.21162664	0	0
104	s6_H12	823	6054	241	-6.42	1251.26330912	1675.45222493	0	0
105	s6_H14	540	8543	3649	1467	1057.03862671	2583.89303505	5.6963446843	0
106	s6_I19	-3.85	4913	410	427	1151.33966059	4664.93509233	0	0
107	s6_I22	427	5103	851	1213	2156.46372715	2517.20933543	1.18651502712	0
108	s6_J21	46.2	4024	287	-59.1	4122.92153385	611.629367884	1.3366276271	0
109	s6_K19	860	4453	3619	202	3995.97949384	813.452162226	434.78206945	0
110	s6_M16	358	5604	297	329	8662.48658962	697.478118966	7.17141330369	65.7480922083
111	s6_N24	486	6806	798	625	3736.00607434	2436.67591739	0	0
112	s6_O24	433	313	6200	107	2506.73029954	3944.85696056	0	0
113	s5_A14	487	6762	821	279	1196.0475409	579.574413717	13.1388201186	0
114	s5_C7	204	6488	321	-203	1514.13336805	1087.80047322	1.79072240596	0
115	s5_E24	340	7852	559	-234	5165.70190378	773.112111576	0	0
116	s5_G14	113	2599	79.6	250	686.243087044	275.00331379	2.61335248998	0
117	s5_K24	301	3934	3590	-1636	407.377863291	371.026298794	0	0

## Sheet: Extended_Data_Fig_4F
Proportion of human LMs
	Freshly isolated cells
	LM1	LM2	LM3	LM4
Donor 1	18.9	26	6.13	28.2
Donor 2	2.42	6.05	1.93	10.8
Donor 3	3.03	4.87	5.88	2.45
	Cryopreserved cells
	LM1	LM2	LM3	LM4
Donor 1	5.43	6.67	4.01	35
Donor 2	20.2	33.6	0.04	0.6
Donor 3	8.19	18.1	0.21	6.27
