# Supplementary material for: Human resident liver myeloid cells protect against metabolic stress in obesity
Source: Nat Metab. 2023 Jul 6;5(7):1188–203. doi: 10.1038/s42255-023-00834-7 (PMC10365994; doi:10.1038/s42255-023-00834-7)
Supplement: Source Data Extended Data Fig./Table 6 — Statistical source data. [file 42255_2023_834_MOESM12_ESM.xlsx]

## Sheet: Extended_Data_Fig_6D
Proportion of murine Macrophages
ID	Condition	Macrophages
1	Control	11.4
2	Control	28.6
3	Control	23.6
4	Control	12.1
5	Control	33
6	Wildling	13.9
7	Wildling	15.8
8	Wildling	13.6
9	Wildling	27.5
10	Wildling	20.8

## Sheet: Extended_Data_Fig_6E
Proportion of murine Kupffer cell subpopulations
ID	Condition	KC1	KC2
1	Control	77.7	15.6
2	Control	92.7	5.34
3	Control	73.3	19
4	Control	39.3	52.5
5	Control	70.9	19.4
6	Wildling	80.7	15.8
7	Wildling	88.6	8.61
8	Wildling	77	15.7
9	Wildling	87.9	9.43
10	Wildling	67.7	22.6
