# Supplementary material for: Human resident liver myeloid cells protect against metabolic stress in obesity
Source: Nat Metab. 2023 Jul 6;5(7):1188–203. doi: 10.1038/s42255-023-00834-7 (PMC10365994; doi:10.1038/s42255-023-00834-7)
Supplement: Source Data Extended Data Fig./Table 7 — Statistical source data. [file 42255_2023_834_MOESM13_ESM.xlsx]

## Sheet: Extended_Data_Fig_7B
Proportion of donor cells before and after liver transplantation
	Donor liver before				Donor liver after
Patient ID	LM1	LM2	LM3	LM4	LM1	LM2	LM3	LM4
1	0	7.69	0	66.2	0	10.5	0	55.3
2	5.02	2.23	0.93	73.2	0	0	2.94	44.1
3	0.3	9.31	0	66.1	0	7.5	0.83	70

## Sheet: Extended_Data_Fig_7C
Proportion of donor cells in recipient blood (after liver transplantation)
Patient ID	LM1	LM2	LM3	LM4
1	0.77	0.39	18.1	74.3
2	0	0	1.69	96.1
3	0.29	1.46	4.66	79.6

## Sheet: Extended_Data_Fig_7D
Proportion of myeloid cells 8 months - 11 years after liver transplantation
Patient ID	Donor	Recipient
1	15	84.9
2	0.48	99.5
3	9.96	90
4	12.1	87.8

## Sheet: Extended_Data_Fig_7E
Proportion of LMs 8 months - 11 years after liver transplantation
Patient ID	LM1	LM2	LM3	LM4
1	0.068	7.93	0.31	65
2	0.17	18	0.7	63.2
3	0.22	3.43	8.13	90.9
4	0.11	13.5	0.73	59.4

## Sheet: Extended_Data_Fig_7F
Proportion of donor cells 8 months - 11 years after liver transplantation
	Donor				Recipient
Patient ID	LM1	LM2	LM3	LM4	LM1	LM2	LM3	LM4
1	52.9	2.1	0.12	18.6	47.1	73.5	61.2	81.3
2	2.78	0.12	0.68	0.46	97.2	99.9	99.3	99.5
3	16.7	20.3	17.8	9.02	83.3	79.9	82.2	90.9
4	27.1	20.2	28.4	14.9	71.4	79.7	71.6	85
