# Supplementary material for: Human resident liver myeloid cells protect against metabolic stress in obesity
Source: Nat Metab. 2023 Jul 6;5(7):1188–203. doi: 10.1038/s42255-023-00834-7 (PMC10365994; doi:10.1038/s42255-023-00834-7)
Supplement: Source Data Extended Data Fig./Table 9 — Statistical source data. [file 42255_2023_834_MOESM14_ESM.xlsx]

## Sheet: Extended_Data_Fig_9A
Number of differentially expressed genes (DEGs) with obesity
	Upregulated genes	Downregulated genes
LM1	97	176
LM2	106	49
LM3	78	135
LM4	140	123

## Sheet: Extended_Data_Fig_9F
BMI of lean individuals and individuals with obesity
Patient ID	Condition	BMI
1	Lean	25
2	Lean	25
3	Lean	27
4	Lean	22
5	Lean	20
6	Lean	22
7	Lean	23
8	Obesity, IS	38.2
9	Obesity, IS	36.1
10	Obesity, IS	36.5
11	Obesity, IS	40.7
12	Obesity, IR	40.1
13	Obesity, IR	39
14	Obesity, IR	41.2
15	Obesity, IR	41.3
16	Obesity, IR	37.6
17	Obesity, IR	37.9
18	Obesity, T2D	37.3
19	Obesity, T2D	34.5
20	Obesity, T2D	36.4

## Sheet: Extended_Data_Fig_9G
Hba1c in individuals with obesity
Patient ID	Condition	Hba1c
1	Obesity, IS	32
2	Obesity, IS	37
3	Obesity, IS	34
4	Obesity, IS	32
5	Obesity, IR	40
6	Obesity, IR	27
7	Obesity, IR	31
8	Obesity, IR	40
9	Obesity, IR	40
10	Obesity, IR	40
11	Obesity, T2D	47
12	Obesity, T2D	53
13	Obesity, T2D	57

## Sheet: Extended_Data_Fig_9H
Fasting glucose in individuals with obesity
Patient ID	Condition	Fasting glucose
1	Obesity, IS	5.8
2	Obesity, IS	6.1
3	Obesity, IS	5.8
4	Obesity, IS	5.2
5	Obesity, IR	5.4
6	Obesity, IR	5
7	Obesity, IR	4.6
8	Obesity, IR	6.1
9	Obesity, IR	5.4
10	Obesity, IR	6
11	Obesity, T2D	6.7
12	Obesity, T2D	8.3
13	Obesity, T2D	9.6

## Sheet: Extended_Data_Fig_9I
Fasting insulin in individuals with obesity
Patient ID	Condition	Fasting insulin
1	Obesity, IS	10
2	Obesity, IS	12
3	Obesity, IS	11
4	Obesity, IS	11
5	Obesity, IR	22
6	Obesity, IR	21
7	Obesity, IR	18
8	Obesity, IR	75
9	Obesity, IR	24
10	Obesity, IR	39
11	Obesity, T2D	23
12	Obesity, T2D	16
13	Obesity, T2D	13

## Sheet: Extended_Data_Fig_9J
Triglyceride levels in individuals with obesity
Patient ID	Condition	Triglycerides
1	Obesity, IS	1.4
2	Obesity, IS	3.1
3	Obesity, IS	2
4	Obesity, IS	0.67
5	Obesity, IR	1.5
6	Obesity, IR	1.8
7	Obesity, IR	3.3
8	Obesity, IR	2.2
9	Obesity, IR	2
10	Obesity, IR	2.2
11	Obesity, T2D	3.4
12	Obesity, T2D	1.2
13	Obesity, T2D	1.5

## Sheet: Extended_Data_Fig_9K
Levels of total cholesterol in individuals with obesity
Patient ID	Condition	Total cholesterol
1	Obesity, IS	6.1
2	Obesity, IS	6.2
3	Obesity, IS	4
4	Obesity, IS	3.9
5	Obesity, IR	6
6	Obesity, IR	5.7
7	Obesity, IR	4.9
8	Obesity, IR	4
9	Obesity, IR	5
10	Obesity, IR	6.4
11	Obesity, T2D	6
12	Obesity, T2D	3.7
13	Obesity, T2D	5
