# Supplementary material for: Human resident liver myeloid cells protect against metabolic stress in obesity
Source: Nat Metab. 2023 Jul 6;5(7):1188–203. doi: 10.1038/s42255-023-00834-7 (PMC10365994; doi:10.1038/s42255-023-00834-7)
Supplement: Source Data Extended Data Fig./Table 10 — Statistical source data. [file 42255_2023_834_MOESM15_ESM.xlsx]

## Sheet: Extended_Data_Fig_10A
Proportion of LM2 in human livers
Patient ID	Condition	Proportion of LM2
1	Lean	30.4
2	Lean	26.6
3	Lean	32.8
4	Lean	31.7
5	Lean	32.2
6	Obesity, IS	7.67
7	Obesity, IS	19.2
8	Obesity, IR	17.5
9	Obesity, IR	1.98
10	Obesity, IR	16
11	Obesity, IR	19.1

## Sheet: Extended_Data_Fig_10B
Proportion of LM subset in individuals with obesity
Patient ID	Condition	LM1	LM2	LM3	LM4
1	Obesity	5.76	17.5	15.2	25.1
2	Obesity	5.56	1.98	10.3	36.5
3	Obesity	1.18	7.67	15	30.4
4	Obesity	31.6	19.2	6.48	7.12
5	Obesity	13.7	16	4.23	21.5
6	Obesity	16.6	19.1	7.47	4.78

## Sheet: Extended_Data_Fig_10C
Quantification of recruited LMs in liver sections from lean individuals and individuals with obesity
Patient ID	Condition	Recruited LMs (%)
1	Lean	13.507
2	Lean	15.0538
3	Lean	5.54785
4	Lean	4.90677
5	Lean	7
6	Obesity	19.4238
7	Obesity	16.2915
8	Obesity	12.2652
9	Obesity	30.06

## Sheet: Extended_Data_Fig_10I
Pseudotime analysis of LM2 cells
Cell ID	Condition	Pseudotime
1	Lean	0.947475
2	Lean	0.983095
3	Lean	0.925116
4	Lean	0.911172
5	Lean	0.959823
6	Lean	0.913324
7	Lean	0.903607
8	Lean	0.993624
9	Lean	0.937099
10	Lean	0.894575
11	Lean	0.984979
12	Lean	0.910174
13	Lean	0.989892
14	Lean	0.958495
15	Lean	0.830581
16	Lean	0.925964
17	Lean	0.973222
18	Lean	0.972767
19	Lean	0.947886
20	Lean	0.915565
21	Lean	0.924457
22	Lean	0.880492
23	Lean	0.823923
24	Lean	0.951061
25	Lean	0.936359
26	Lean	0.862942
27	Obese	0.406384
28	Obese	0.173797
29	Obese	0.166688
30	Obese	0.768857
31	Obese	0.34421
32	Obese	0.686243
33	Obese	0.844919
34	Obese	0.856287
35	Obese	1
36	Obese	0.868594
37	Obese	0.872629
38	Obese	0.925066
39	Obese	0.893867
